# Supplementary material for: Identification of Orthosteric GABAB Receptor Ligands by Virtual Screening and In Vitro Validation
Source: ACS Omega. 2025 May 16;10(21):22005–17. doi: 10.1021/acsomega.5c02102 (PMC12138688; doi:10.1021/acsomega.5c02102)
Supplement: Supplementary file 2 [file ao5c02102_si_002.xlsx]

## Sheet: Cover sheet
							Identification of Orthosteric GABAB Receptor Ligands by Virtual Screening and in vitro Validation

## Sheet: From agonist pharmacophores
Title,"title backup","XP GScore","MMGBSA dG Bind(NS)","grid cunt"
ZINC04298871 VitasM,"ZINC04298871 VitasM",-13.229,-81.856,1
ZINC04298874 VitasM,"ZINC04298874 VitasM",-12.919,-72.712,1
ZINC20579368 Enamine,"ZINC20579368 Enamine",-12.176,-76.018,1
ZINC04811770 VitasM,"ZINC04811770 VitasM",-11.747,-84.480,1
ZINC00170061 Enamine,"ZINC00170061 Enamine",-11.576,-79.421,1
ZINC00170062 Enamine,"ZINC00170062 Enamine",-11.576,-79.421,1
ZINC11919650 VitasM,"ZINC11919650 VitasM",-11.521,-80.270,1
ZINC22565256 Enamine,"ZINC22565256 Enamine",-11.514,-63.633,1
ZINC43388700 Enamine,"ZINC43388700 Enamine",-11.477,-79.936,1
ZINC00818950 VitasM,"ZINC00818950 VitasM",-11.310,-67.462,1
ZINC04602000 VitasM,"ZINC04602000 VitasM",-11.289,-83.441,1
ZINC04856440 VitasM,"ZINC04856440 VitasM",-11.229,-71.081,1
ZINC20458562 VitasM,"ZINC20458562 VitasM",-11.135,-11.172,1
ZINC36379899 Enamine,"ZINC36379899 Enamine",-11.109,-77.028,1
ZINC20029233 VitasM,"ZINC20029233 VitasM",-10.901,-69.255,1
ZINC52175727 Enamine,"ZINC52175727 Enamine",-10.876,-76.559,1
ZINC52175727 Enamine_merged78,"ZINC52175727 Enamine",-10.876,-76.559,1
ZINC01304708 VitasM,"ZINC01304708 VitasM",-10.761,-70.050,1
ZINC08951611 VitasM,"ZINC08951611 VitasM",-10.736,-69.074,1
ZINC08951611 VitasM,"ZINC08951611 VitasM",-10.736,-69.074,1
ZINC04599220 VitasM,"ZINC04599220 VitasM",-10.602,-81.082,1
ZINC57488903 Enamine,"ZINC57488903 Enamine",-10.522,-80.438,1
ZINC31775865 VitasM,"ZINC31775865 VitasM",-10.492,-74.150,1
ZINC20579214 Enamine,"ZINC20579214 Enamine",-10.350,-83.386,1
ZINC20579214 Enamine,"ZINC20579214 Enamine",-10.350,-83.386,1
ZINC12336355 VitasM,"ZINC12336355 VitasM",-10.335,-74.283,1
ZINC09426200 VitasM,"ZINC09426200 VitasM",-10.125,-84.200,1
ZINC12404877 VitasM,"ZINC12404877 VitasM",-10.109,-63.935,1
ZINC12404599 VitasM,"ZINC12404599 VitasM",-10.105,-68.100,1
ZINC11978552 Enamine,"ZINC11978552 Enamine",-10.040,-84.481,1
ZINC34238311 Enamine,"ZINC34238311 Enamine",-9.938,-73.868,1
ZINC13756475 VitasM,"ZINC13756475 VitasM",-9.788,-38.079,1
ZINC13721640 VitasM,"ZINC13721640 VitasM",-9.773,-64.224,1
ZINC02008722 VitasM,"ZINC02008722 VitasM",-9.730,-87.839,1
ZINC18193580 VitasM,"ZINC18193580 VitasM",-9.708,-42.854,1
ZINC03818574 VitasM,"ZINC03818574 VitasM",-9.696,-60.738,1
ZINC02568932 VitasM,"ZINC02568932 VitasM",-9.637,-63.612,1
ZINC34927136 VitasM,"ZINC34927136 VitasM",-9.565,-80.570,1
ZINC00035754 Maybridge,"ZINC00035754 Maybridge",-9.555,-64.222,1
ZINC11978477 Enamine,"ZINC11978477 Enamine",-9.488,-89.967,1
ZINC09235027 VitasM,"ZINC09235027 VitasM",-9.458,-65.403,1
ZINC11755161 VitasM,"ZINC11755161 VitasM",-9.434,-67.360,1
ZINC09426197 VitasM,"ZINC09426197 VitasM",-9.427,-82.698,1
ZINC32102810 VitasM,"ZINC32102810 VitasM",-9.315,-74.748,1
ZINC32101492 Enamine,"ZINC32101492 Enamine",-9.276,-85.601,1
ZINC04206628 Enamine,"ZINC04206628 Enamine",-9.231,-61.166,1
ZINC06526854 VitasM,"ZINC06526854 VitasM",-9.148,-86.549,1
ZINC57218406 Enamine,"ZINC57218406 Enamine",-9.018,-77.128,1
ZINC09028507 VitasM,"ZINC09028507 VitasM",-8.906,-65.646,1
ZINC19503381 VitasM,"ZINC19503381 VitasM",-8.901,-55.718,1
ZINC12480537 Enamine,"ZINC12480537 Enamine",-8.856,-64.296,1
ZINC14988476 VitasM,"ZINC14988476 VitasM",-8.609,-46.256,1
ZINC02549566 VitasM,"ZINC02549566 VitasM",-8.601,-60.033,1
ZINC40162903 VitasM,"ZINC40162903 VitasM",-8.454,-71.113,1
ZINC00153343 VitasM,"ZINC00153343 VitasM",-8.428,-65.952,1
ZINC00010572 VitasM,"ZINC00010572 VitasM",-8.404,-65.005,1
ZINC37443374 VitasM,"ZINC37443374 VitasM",-8.403,-58.748,1
ZINC11978326 Enamine,"ZINC11978326 Enamine",-8.369,-76.601,1
ZINC06061641 VitasM,"ZINC06061641 VitasM",-8.350,-59.487,1
ZINC36108769 VitasM,"ZINC36108769 VitasM",-8.347,-41.487,1
ZINC04219091 UORSY,"ZINC04219091 UORSY",-8.341,-87.706,1
ZINC07988998 Enamine,"ZINC07988998 Enamine",-8.314,-77.825,1
ZINC02537605 VitasM,"ZINC02537605 VitasM",-8.312,-72.059,1
ZINC01926515 VitasM,"ZINC01926515 VitasM",-8.271,-69.184,1
ZINC02650688 Enamine,"ZINC02650688 Enamine",-8.238,-72.778,1
ZINC06658028 VitasM,"ZINC06658028 VitasM",-8.183,-61.064,1
ZINC02568930 VitasM,"ZINC02568930 VitasM",-8.173,-73.219,1
ZINC06249395 VitasM,"ZINC06249395 VitasM",-8.100,-67.959,1
ZINC40286185 VitasM,"ZINC40286185 VitasM",-8.011,-61.356,1
ZINC06249393 VitasM,"ZINC06249393 VitasM",-7.998,-74.223,1
ZINC15938764 VitasM,"ZINC15938764 VitasM",-7.689,-63.861,1
ZINC01649067 UORSY,"ZINC01649067 UORSY",-7.629,-84.894,1
ZINC37858751 VitasM,"ZINC37858751 VitasM",-7.622,-70.439,1
ZINC03887093 Enamine,"ZINC03887093 Enamine",-7.612,-69.824,1
ZINC03394815 Enamine,"ZINC03394815 Enamine",-7.497,-82.092,1
ZINC82164556 Enamine,"ZINC82164556 Enamine",-7.391,-67.946,1
ZINC00108027 Maybridge,"ZINC00108027 Maybridge",-7.366,-70.924,1
ZINC03112494 Chemdiv,"ZINC03112494 Chemdiv",-6.631,-63.197,1
ZINC04218707 Enamine,"ZINC04218707 Enamine",-6.464,-78.844,1

## Sheet: From antagonist pharmacophores
Title,"XP GScore","MMGBSA dG Bind(NS)","grid cunt","title bucup"
ZINC04066600 Chemdiv,-9.615,-103.652,6,"ZINC04066600 Chemdiv,ZINC04066602 Chemdiv,ZINC04066602 Chembridge,ZINC04066600 VitasM,ZINC04066600 Chembridge,ZINC04066602 VitasM"
ZINC12679880 Enamine,-6.476,-109.169,5,"ZINC12679880 Enamine"
ZINC32784637 Enamine,-8.014,-101.725,5,"ZINC32784637 Enamine"
ZINC53125897 Enamine,-8.679,-81.079,5,"ZINC53125899 Enamine,ZINC53125897 Enamine"
ZINC04317076 Chemdiv,-8.575,-94.105,4,"ZINC04317076 Chemdiv"
ZINC07872819 Enamine,-9.745,-104.149,4,"ZINC07872819 Enamine,ZINC07872820 Enamine"
ZINC08938299 Enamine,-11.163,-95.801,4,"ZINC08938306 Enamine,ZINC08938299 Enamine,ZINC08938302 Enamine,ZINC08938311 Enamine"
ZINC23731134 Enamine,-8.793,-101.253,4,"ZINC23731134 Enamine"
ZINC50231535 Enamine,-8.022,-101.188,4,"ZINC50231535 Enamine,ZINC50231536 Enamine"
ZINC53209882 Enamine,-8.452,-86.039,4,"ZINC53209882 Enamine"
ZINC57315282 Enamine,-8.481,-95.760,4,"ZINC57315282 Enamine"
ZINC66437612 Chemdiv,-9.435,-99.254,4,"ZINC66437612 Chemdiv"
ZINC78535184 UORSY,-9.732,-92.421,4,""
ZINC01033175 Maybridge,-8.037,-107.412,3,""
ZINC07552801 Enamine,-9.809,-91.972,3,"ZINC07552801 Enamine,ZINC07552816 Enamine"
ZINC09640719 Chemdiv,-9.805,-91.736,3,"ZINC09640719 Chemdiv"
ZINC10810853 Enamine,-9.681,-90.010,3,"ZINC10810855 Enamine,ZINC10810853 Enamine"
ZINC11865941 Chemdiv,-8.087,-91.594,3,"ZINC11865941 Chemdiv,ZINC11865942 Chemdiv"
ZINC14018329 Enamine,-8.748,-104.050,3,"ZINC14018329 Enamine"
ZINC14137383 Enamine,-7.978,-92.502,3,""
ZINC16753902 Chemdiv,-9.643,-112.250,3,"ZINC16753902 Chemdiv"
ZINC16753902 Chemdiv,-9.643,-112.250,3,"ZINC16753902 Chemdiv"
ZINC21621796 UORSY,-7.596,-91.333,3,"ZINC21621801 UORSY,ZINC21621796 UORSY"
ZINC23702021 Enamine,-9.206,-94.114,3,""
ZINC27478726 Enamine,-9.767,-95.259,3,"ZINC27478726 Enamine"
ZINC43181869 Enamine,-8.496,-95.981,3,"ZINC43181870 Enamine,ZINC43181869 Enamine"
ZINC53131908 Enamine,-8.666,-93.115,3,""
ZINC57315500 Enamine,-8.658,-96.330,3,""
ZINC60384961 UORSY,-9.662,-95.523,3,"ZINC60384962 UORSY,ZINC60384961 UORSY"
ZINC00819874 Chemdiv,-8.717,-95.028,2,"ZINC00819875 Chemdiv,ZINC00819874 Chemdiv,ZINC00819877 Chemdiv,ZINC00819876 Chemdiv"
ZINC02664378 Enamine,-8.333,-90.349,2,"ZINC02664378 Enamine"
ZINC04673101 Chembridge,-8.913,-97.443,2,""
ZINC06586113 Enamine,-8.356,-91.260,2,""
ZINC08969887 VitasM,-8.366,-91.513,2,""
ZINC09559861 Chemdiv,-9.642,-96.114,2,""
ZINC09575533 VitasM,-9.789,-91.509,2,"ZINC09575533 VitasM"
ZINC09607832 Enamine,-8.909,-90.674,2,""
ZINC12556614 Enamine,-8.894,-95.695,2,""
ZINC13623898 VitasM,-8.655,-97.348,2,"ZINC13623898 VitasM"
ZINC13720106 VitasM,-9.089,-89.941,2,"ZINC13720104 VitasM,ZINC13720106 VitasM"
ZINC16752142 Chemdiv,-9.326,-106.459,2,"ZINC16752142 Chemdiv"
ZINC16752543 Chemdiv,-9.402,-102.521,2,"ZINC16752543 Chemdiv"
ZINC18206026 Enamine,-8.221,-98.971,2,""
ZINC20113695 Chemdiv,-9.344,-97.070,2,"ZINC20113697 Chemdiv,ZINC20113702 Chemdiv,ZINC20113695 Chemdiv,ZINC20113699 Chemdiv"
ZINC22834709 UORSY,-9.239,-90.428,2,"ZINC22834709 UORSY"
ZINC24270148 UORSY,-9.652,-92.975,2,"ZINC24270148 UORSY,ZINC24270152 UORSY"
ZINC32943058 Chemdiv,-9.286,-99.542,2,"ZINC32943058 Chemdiv"
ZINC35338662 Enamine,-7.749,-93.437,2,""
ZINC49304907 Enamine,-8.839,-95.573,2,""
ZINC52802635 Enamine,-9.691,-91.475,2,""
ZINC60384696 UORSY,-9.399,-95.867,2,"ZINC60384696 UORSY,ZINC60384697 UORSY"
ZINC66437667 Chemdiv,-9.266,-104.335,2,"ZINC66437667 Chemdiv"
ZINC68739531 UORSY,-7.182,-101.490,2,""
ZINC68906222 UORSY,-9.337,-94.108,2,"ZINC68906247 UORSY,ZINC68906222 UORSY,ZINC68906239 UORSY,ZINC68906231 UORSY"
ZINC72045360 UORSY,-9.335,-94.914,2,""
ZINC78773154 UORSY,-7.120,-109.239,2,"ZINC78773154 UORSY"
ZINC78777637 UORSY,-9.362,-102.525,2,"ZINC78777637 UORSY"
ZINC89609019 Enamine,-7.193,-90.730,2,""
ZINC95378236 Chembridge,-9.328,-94.110,2,""
ZINC95451165 Enamine,-7.266,-112.930,2,"ZINC95451166 Enamine,ZINC95451165 Enamine"
ZINC00863883 Chemdiv,-9.648,-108.625,1,""
ZINC00938457 VitasM,-9.547,-100.964,1,"ZINC00938458 Chembridge,ZINC00938457 VitasM,ZINC00938457 Chembridge,ZINC00938458 VitasM"
ZINC01422890 VitasM,-9.640,-97.223,1,"ZINC01422890 VitasM,ZINC01422891 VitasM"
ZINC13551964 VitasM,-7.591,-115.409,1,"ZINC13551964 VitasM,ZINC13551968 VitasM"
ZINC32774430 UORSY,-10.375,-94.547,1,"ZINC32774432 Enamine,ZINC32774432 UORSY,ZINC32774430 Enamine,ZINC32774430 UORSY"
ZINC72076959 UORSY,-9.375,-105.554,1,"ZINC72076959 UORSY"

## Sheet: Clustering GABA-B compounds
Cluster n.	Molecule id	Smile	Activity	Reference
1	CHEMBL2322946	CC(C)(C)c1cc(C(C)(C)C)c2c(c1)[C@@](O)(C(F)(F)F)C(=O)O2	Agonist
1	CHEMBL3326375	COC(O)CC(O)c1cc(C(C)(C)C)c(O)c(C(C)(C)C)c1	NAM
1	CHEMBL3326374	CC(C)(C)c1cc(C(O)CCO)cc(C(C)(C)C)c1O	PAM
1	CHEMBL1256697	CC(C)(CO)Cc1cc(C(C)(C)C)c(O)c(C(C)(C)C)c1	PAM
1	CHEMBL3326380	CC(C)(C)c1cc(CCC(=O)C(F)(F)F)cc(C(C)(C)C)c1O	NAM
1	CHEMBL3326378	CC(C)(C)c1cc(CCC(=O)C(=O)O)cc(C(C)(C)C)c1O	NAM
1	CHEMBL3326382	CCOC(=O)C(=O)CCc1cc(C(C)(C)C)c(O)c(C(C)(C)C)c1	NAM
1	CHEMBL3326381	CCOC(=O)C(=O)/C=C/c1cc(C(C)(C)C)c(O)c(C(C)(C)C)c1	NAM
1	CHEMBL3326377	CC(C)(C)c1cc(/C=C/C(=O)C(=O)O)cc(C(C)(C)C)c1O	NAM
1	CHEMBL3326376	CC(C)(C)c1cc(/C=C/C=O)cc(C(C)(C)C)c1O	NAM
1	CHEMBL3326379	CC(C)(C)c1cc(/C=C/C(=O)C(F)(F)F)cc(C(C)(C)C)c1O	NAM
2	CHEMBL3600958	CSc1nc(Cl)c(C(F)(F)F)c(NC2CCCC2)n1	PAM
2	CHEMBL3600561	CSc1nc(NC2CCCC2)c(C(F)(F)F)c(NC2CCCC2)n1	PAM
2	CHEMBL392394	CSc1nc(NC2CCCC2)c([N+](=O)[O-])c(NC2CCCC2)n1	PAM
2	CHEMBL237150	CCOC(=O)c1ccc(-c2cnc(C)nc2NC2CCCC2)cc1	PAM
2	CHEMBL400407	CCOC(=O)c1ccc(-c2c(Cl)nc(C)nc2NC2CCCC2)cc1	PAM
2	CHEMBL236107	CCCCc1ccc(-c2c(Cl)nc(C)nc2NC2CCCC2)cc1	PAM
2	CHEMBL392601	CCc1ccc(-c2c(Cl)nc(C)nc2NC2CCCC2)cc1	PAM
2	CHEMBL391575	Cc1nc(Cl)c(-c2ccc(C(F)(F)F)cc2)c(NC2CCCC2)n1	PAM
2	CHEMBL236522	Cc1ccc(-c2c(Cl)nc(C)nc2NC2CCCC2)cc1	PAM
2	CHEMBL236736	Cc1cccc(-c2c(Cl)nc(C)nc2NC2CCCC2)c1	PAM
2	CHEMBL236734	COc1ccc(-c2c(Cl)nc(C)nc2NC2CCCC2)cc1	PAM
2	CHEMBL237580	Cc1nc(Cl)c(-c2ccc(OC(F)(F)F)cc2)c(NC2CCCC2)n1	PAM
2	CHEMBL401436	Cc1nc(Cl)c(-c2cccc(OC(F)(F)F)c2)c(NC2CCCC2)n1	PAM
2	CHEMBL391783	Cc1ncc(-c2cccc(OC(F)(F)F)c2)c(NC2CCCC2)n1	PAM
2	CHEMBL237581	Cc1ncc(-c2ccc(OC(F)(F)F)cc2)c(NC2CCCC2)n1	PAM
2	CHEMBL236735	COc1ccc(-c2cnc(C)nc2NC2CCCC2)cc1	PAM
2	CHEMBL236108	CCCCc1ccc(-c2cnc(C)nc2NC2CCCC2)cc1	PAM
2	CHEMBL440976	CCc1ccc(-c2cnc(C)nc2NC2CCCC2)cc1	PAM
2	CHEMBL236524	Cc1ccc(-c2cnc(C)nc2NC2CCCC2)cc1	PAM
2	CHEMBL236941	Cc1cccc(-c2cnc(C)nc2NC2CCCC2)c1	PAM
2	CHEMBL393066	Cc1ncc(-c2ccc(C(F)(F)F)cc2)c(NC2CCCCC2)n1	PAM
2	CHEMBL393269	Cc1ncc(-c2ccc(C(F)(F)F)cc2)c(NC2CCCCCC2)n1	PAM
2	CHEMBL391576	Cc1ncc(-c2ccc(C(F)(F)F)cc2)c(NC2CCCC2)n1	PAM
2	CHEMBL237803	Cc1ncc(-c2ccc(C(F)(F)F)cc2)c(NC2CCC(C(C)(C)C)CC2)n1	PAM
2	CHEMBL237801	Cc1ncc(-c2ccc(C(F)(F)F)cc2)c(N[C@@H]2C[C@@H]3CC[C@H]2C3)n1	PAM
2	CHEMBL237802	Cc1ncc(-c2ccc(C(F)(F)F)cc2)c(N[C@H]2C[C@@H]3CC[C@H]2C3)n1	PAM
2	CHEMBL237582	Cc1ncc(-c2ccc(C(F)(F)F)cc2)c(NC2C3CC4CC(C3)CC2C4)n1	PAM
2	CHEMBL401437	Cc1ncc(-c2ccc(C(F)(F)F)cc2)c(NC23CC4CC(CC(C4)C2)C3)n1	PAM
2	CHEMBL238019	Cc1ncc(-c2ccc(C(F)(F)F)cc2)c(NC(C)(C)C)n1	PAM
2	CHEMBL234994	Cc1ncc(-c2ccc(C(F)(F)F)cc2)c(NC2Cc3ccccc3C2)n1	PAM
2	CHEMBL428908	Cc1ncc(-c2ccc(C(F)(F)F)cc2)c(NCc2ccccc2)n1	PAM
2	CHEMBL393270	Cc1ncc(-c2ccc(C(F)(F)F)cc2)c(Nc2ccccc2)n1	PAM
2	CHEMBL266793	CN1CCN(c2ncc(-c3ccc(C(F)(F)F)cc3)c(N[C@@H]3C[C@@H]4CC[C@H]3C4)n2)CC1	PAM
2	CHEMBL276131	CN(C)c1ncc(-c2ccc(C(F)(F)F)cc2)c(N[C@@H]2C[C@@H]3CC[C@H]2C3)n1	PAM
2	CHEMBL235441	CNc1ncc(-c2ccc(C(F)(F)F)cc2)c(N[C@@H]2C[C@@H]3CC[C@H]2C3)n1	PAM
2	CHEMBL234996	FC(F)(F)c1ccc(-c2cncnc2N[C@@H]2C[C@@H]3CC[C@H]2C3)cc1	PAM
2	CHEMBL392365	COc1ncc(-c2ccc(C(F)(F)F)cc2)c(N[C@@H]2C[C@@H]3CC[C@H]2C3)n1	PAM
2	CHEMBL391647	N#Cc1ncc(-c2ccc(C(F)(F)F)cc2)c(N[C@@H]2C[C@@H]3CC[C@H]2C3)n1	PAM
2	CHEMBL391646	CSc1ncc(-c2ccc(C(F)(F)F)cc2)c(N[C@@H]2C[C@@H]3CC[C@H]2C3)n1	PAM
2	CHEMBL234995	CS(=O)(=O)c1ncc(-c2ccc(C(F)(F)F)cc2)c(N[C@@H]2C[C@@H]3CC[C@H]2C3)n1	PAM
2	CHEMBL5187574	Fc1ccc(-c2ccc3nc(Cl)nc(N[C@@H]4C[C@H]5CC[C@@H]4C5)c3c2)cc1	PAM
2	CHEMBL5207265	Clc1cc(Cl)cc(-c2ccc3nc(Cl)nc(N[C@@H]4C[C@H]5CC[C@@H]4C5)c3c2)c1	PAM
2	CHEMBL5185974	Cc1nc(N[C@@H]2C[C@H]3CC[C@@H]2C3)c2cc(-c3cc(Cl)cc(Cl)c3)ccc2n1	PAM
3	CHEMBL293492	O=C/C=C/c1ccccc1	NAM
4	CHEMBL2322933	CC1(C)C2CCC(C(O)C(F)(F)C(=O)c3ccc4c(c3)OCO4)C1C2	Agonist
4	CHEMBL2322932	CC(C)[Si](O[C@H](C)C[C@@H](O)C(F)(F)C(=O)c1ccc2c(c1)OCO2)(C(C)C)C(C)C	Agonist
4	CHEMBL2322939	COc1ccc(C(O)C(F)(F)C(=O)c2ccc3ccccc3c2)cc1	Agonist
4	CHEMBL2322942	O=C(c1ccc2ccccc2c1)C(F)(F)C(O)C1CCCCC1	Agonist
4	CHEMBL2322936	O=C(c1ccc2ccccc2c1)C(F)F	Agonist
4	CHEMBL2322941	C/C=C/C=C/C(O)C(F)(F)C(=O)c1ccc2ccccc2c1	Agonist
4	CHEMBL2322940	CCC/C=C/C(O)C(F)(F)C(=O)c1ccc2ccccc2c1	Agonist
4	CHEMBL2322943	CCC/C=C/C(O)C(F)(F)C(=O)c1ccc(Cl)cc1	Agonist
4	CHEMBL2322935	O=C(C12CC3CC(CC(C3)C1)C2)C(F)(F)C(O)/C=C/c1ccccc1	Agonist
4	CHEMBL2322937	COC(c1ccc(C(C)=O)cc1)C(F)(F)C(=O)C12CC3CC(CC(C3)C1)C2	Agonist
4	CHEMBL2322934	CC(=O)c1ccc(C(O)C(F)(F)C(=O)C23CC4CC(CC(C4)C2)C3)cc1	Agonist
4	CHEMBL2322938	CC(=O)c1ccc(C(O)CC(=O)C23CC4CC(CC(C4)C2)C3)cc1	Agonist
4	CHEMBL2322945	C/C=C/C=C/C(O)C(F)(F)C(=O)C(C)(C)C	Agonist
4	CHEMBL2322944	C/C=C/C=C/C(O)C(F)(F)C(=O)/C=C/CCCC	Agonist
5	CHEMBL1672297	O=C(O)C1CCP(=O)(O)C1	Antagonist
5	CHEMBL1672300	NC1CCP(=O)(O)C1	Antagonist
5	CHEMBL1672298	O=P1(O)CCC(CO)C1	Antagonist
5	Molport-002-570-298 (cmpd23)	NCCCP(O)(=O)CCc1ccccc1
5	CHEMBL112362	NCCCP(=O)(CC1CCCCC1)O	Antagonist
5	CHEMBL112797	CCCCP(=O)(CCCN)O	Antagonist
5	CHEMBL112710	CP(=O)(O)CCCN	Agonist
5	CHEMBL40157	NCCCP(=O)(C(OCC)OCC)O	Antagonist
5	CHEMBL113348	CP(=O)(CC(CN)O)O	Agonist
5	CHEMBL2391908	C[C@H](NC[C@H](O)CP(=O)(O)CC1CCCCC1)c1ccc(Cl)c(Cl)c1.Cl	NAM
5	CHEMBL455185	OC(CP(=O)(Cc1ccccc1)O)CNC(c1ccc(c(c1)Cl)Cl)C	Antagonist
5	CID 5310936	COc1ccc(cc1)CP(=O)(CC(CN(C(c1cccc(c1)C(=O)O)C)C)O)O	Antagonist
5	CHEMBL1628547	O=C(CCc1ccc(c(c1)I)O)NCCCCCP(=O)(CC(CNC(c1cccc(c1)C(=O)O)C)O)O	Antagonist
5	CHEMBL1628548	[N-]=[N+]=Nc1cc(O)c(cc1I)C(=O)NCCCCCP(=O)(CC(CNC(c1cccc(c1)C(=O)O)C)O)O	Antagonist
6	COR758	C1=C(C=CC2=C1C(=C(C(N2CC(C)C)=O)C(C)C)OC)C(C)C	NAM	https://doi.org/10.1016/j.neuropharm.2021.108537
7	CHEMBL3600560	NC[C@@H](F)CP(=O)(O)O	Agonist
8	CID 6335948	NCCC[P+](=O)O	Agonist
9	CHEMBL87482	NCC(CC(=O)O)c1ccc(Cl)s1	Agonist
9	CHEMBL315818	NCC(CC(=O)O)c1ccccc1	Agonist
9	CHEMBL301742	NC[C@H](CC(=O)O)c1ccc(Cl)cc1	Agonist
9	CHEMBL302213	NC[C@@H](CC(=O)O)c1ccc(Cl)cc1	Agonist
9	CHEMBL96	NCCCC(=O)O	Agonist
9	CHEMBL111127	NCCC(c1ccccc1)[PH](=O)O	Agonist
9	CHEMBL114020	NCCC(c1ccc(Cl)cc1)[PH](=O)O	Agonist
9	CHEMBL110306	NC(CC[PH](=O)O)c1ccc(Cl)cc1	Agonist
9	CHEMBL430501	NCC(C[PH](=O)O)c1ccc(Cl)cc1	Agonist
9	CHEMBL109752	NCC(C[PH](=O)O)c1ccccc1	Agonist
9	CHEMBL111378	NCC(C[PH](=O)O)c1ccc(F)cc1	Agonist
9	CHEMBL325507	NCC(C[PH](=O)O)c1ccc(C(F)(F)F)cc1	Agonist
9	CHEMBL1255941	NCC(c1ccc(cc1)Cl)CP(=O)(O)O	Antagonist
9	CHEMBL312675	NCC(CS(=O)O)c1ccc(Cl)cc1	Agonist
9	CHEMBL312403	NCC(CS(=O)(=O)O)c1ccc(Cl)cc1	Agonist
9	CHEMBL1256573	NCC(c1ccc(cc1)Cl)(CS(=O)(=O)O)O	Antagonist
9	CHEMBL111675	CC(CCN)[PH](=O)O	Agonist
9	CHEMBL111920	CC(CN)C[PH](=O)O	Agonist
9	CHEMBL113453	NCC(O)C[PH](=O)O	Agonist
9	CHEMBL112960	C[C@@H](N)C(O)C[PH](=O)O	Agonist
9	CHEMBL113907	CC(N)CC[PH](=O)O	Agonist
10	MolPort-002-546-060 (cmpd28)	Cn1c(N=[N+]=[N-])nc2n(C)c(=O)[nH]c(=O)c12
11	CHEMBL4746311 (13c)	C1(=CC=CC=C1)C2=CC(N(C(=N2)SC3=CC=C(C=C3)Cl)C)=O	NAM	https://doi.org/10.1016/j.bmcl.2020.127443
12	CHEMBL1895916	OC(=O)CC1OCC(NC1)(C)C	Antagonist
13	CHEMBL123039	COS(=O)(=O)[O-].C[n+]1cccc(C(=O)NCCCC(=O)O)c1	Antagonist
13	CHEMBL121912	CN1C=CC(CC2C=CN(C)C=C2C(=O)NCCCC(=O)[O-])C(C(=O)NCCCC(=O)[O-])=C1.[Na+].[Na+]	Antagonist
13	CHEMBL124930	CN1C=CC(CC2C=CN(C)C=C2C(=O)NCCCC(=O)OCc2ccccc2)C(C(=O)NCCCC(=O)OCc2ccccc2)=C1	Antagonist
14	CHEMBL2398118	CCCCCNC(=O)C1=CCC(N)C1	Agonist
14	CHEMBL2398117	CCCNC(=O)C1=CCC(N)C1	Agonist
14	CHEMBL2398116	CNC(=O)C1=CCC(N)C1	Agonist
14	CHEMBL2398123	CCONC(=O)C1=CCC(N)C1	Agonist
14	CHEMBL2398122	CONC(=O)C1=CCC(N)C1	Agonist
14	CHEMBL2398114	C=CCONC(=O)C1=CCC(N)C1	Agonist
14	CHEMBL2398119	Cc1ccc(NC(=O)C2=CCC(N)C2)cc1	Antagonist
15	CHEMBL113217	NC/C=C/[PH](=O)O	Agonist
15	CHEMBL324917	NC/C=C\[PH](=O)O	Agonist
