# Supplementary material for: Identification of Orthosteric GABAB Receptor Ligands by Virtual Screening and In Vitro Validation
Source: ACS Omega. 2025 May 16;10(21):22005–17. doi: 10.1021/acsomega.5c02102 (PMC12138688; doi:10.1021/acsomega.5c02102)
Supplement: Supplementary file 4 [file ao5c02102_si_004.pdb]

TITLE    IDENTIFICATION OF ORTHOSTERIC GABAB RECEPTOR LIGANDS BY VIRTUAL SCREENING AND IN VITRO VALIDATION
AUTHORS  Linn S. M. Evenseth1, Clizia Russotto1, Imin Wushur1, Dawid Warszycki2, Angel S. Moldes-Anaya3, Andrzej
*******  J. Bojarski2, Mari Gabrielsen1 and Ingebrigt Sylte1,4, 
ADDRESS1 Pharmacology and Toxicology, Department of Medical Biology, Faculty of Health Sciences, UiT – The
******** Arctic University of Norway, NO-9037, Tromsø, Norway. 
ADDRESS2 Department of Medicinal Chemistry, Maj Institute of Pharmacology, Polish Academy of Sciences,
******** Kraków, Poland.
ADDRESS3 Cyclotron and Radiochemistry Unit, Section for Radiopharmaceutical Production, The PET Imaging Center,
******** University Hospital of North Norway (UNN), Tromsø, Norway.
ADDRESS4 Center for Research and Education, University Hospital of North Norway (UNN).
*******  The file contains the docked complex of compound 28 into the orthosteric binding site of the GABAB *******  receptor (PDB id: 4MR7).
****************************************************************************************************************
REMARK 888 WRITTEN BY MAESTRO (A PRODUCT OF SCHRODINGER, LLC)
CRYST1   69.670  113.210   73.460  90.00  97.11  90.00 P 1 21 1      2
ATOM      1  N   SER A  48     -38.029  -1.758 -60.934  1.00 47.56           N  
ATOM      2  CA  SER A  48     -39.408  -2.258 -60.764  1.00 47.46           C  
ATOM      3  C   SER A  48     -39.767  -2.254 -59.257  1.00 51.03           C  
ATOM      4  O   SER A  48     -40.855  -1.795 -58.908  1.00 51.18           O  
ATOM      5  CB  SER A  48     -39.607  -3.651 -61.411  1.00 50.50           C  
ATOM      6  OG  SER A  48     -40.972  -4.023 -61.466  1.00 55.57           O  
ATOM      7  H1  SER A  48     -37.764  -1.758 -61.909  1.00 47.56           H  
ATOM      8  H2  SER A  48     -37.959  -0.797 -60.631  1.00 47.56           H  
ATOM      9  HA  SER A  48     -40.078  -1.561 -61.271  1.00 47.46           H  
ATOM     10  HB3 SER A  48     -39.048  -4.421 -60.876  1.00 50.50           H  
ATOM     11  HB2 SER A  48     -39.227  -3.649 -62.434  1.00 50.50           H  
ATOM     12  HG  SER A  48     -41.289  -4.159 -60.570  1.00 55.57           H  
ATOM     13  N   GLU A  49     -38.878  -2.793 -58.402  1.00 46.91           N  
ATOM     14  CA  GLU A  49     -39.033  -2.870 -56.949  1.00 46.67           C  
ATOM     15  C   GLU A  49     -38.808  -1.495 -56.285  1.00 46.77           C  
ATOM     16  O   GLU A  49     -38.018  -0.688 -56.779  1.00 46.02           O  
ATOM     17  CB  GLU A  49     -38.108  -3.985 -56.390  1.00 48.64           C  
ATOM     18  CG  GLU A  49     -36.595  -3.679 -56.212  1.00 63.29           C  
ATOM     19  CD  GLU A  49     -35.715  -3.610 -57.476  1.00 84.05           C  
ATOM     20  OE1 GLU A  49     -36.165  -4.032 -58.564  1.00 83.86           O  
ATOM     21  OE2 GLU A  49     -34.564  -3.145 -57.319  1.00 81.00           O1-
ATOM     22  H   GLU A  49     -37.999  -3.146 -58.764  1.00 46.91           H  
ATOM     23  HA  GLU A  49     -40.063  -3.175 -56.755  1.00 46.67           H  
ATOM     24  HB3 GLU A  49     -38.226  -4.886 -56.993  1.00 48.64           H  
ATOM     25  HB2 GLU A  49     -38.498  -4.268 -55.412  1.00 48.64           H  
ATOM     26  HG3 GLU A  49     -36.170  -4.471 -55.593  1.00 63.29           H  
ATOM     27  HG2 GLU A  49     -36.470  -2.768 -55.630  1.00 63.29           H  
ATOM     28  N   ARG A  50     -39.515  -1.269 -55.166  1.00 41.13           N  
ATOM     29  CA  ARG A  50     -39.501  -0.013 -54.411  1.00 40.69           C  
ATOM     30  C   ARG A  50     -38.434  -0.039 -53.306  1.00 41.66           C  
ATOM     31  O   ARG A  50     -38.195  -1.088 -52.706  1.00 41.39           O  
ATOM     32  CB  ARG A  50     -40.897   0.241 -53.797  1.00 41.16           C  
ATOM     33  CG  ARG A  50     -42.046   0.205 -54.825  1.00 50.37           C  
ATOM     34  CD  ARG A  50     -43.446   0.397 -54.216  1.00 56.74           C  
ATOM     35  NE  ARG A  50     -43.736   1.790 -53.832  1.00 61.66           N  
ATOM     36  CZ  ARG A  50     -44.889   2.245 -53.303  1.00 73.59           C  
ATOM     37  NH1 ARG A  50     -45.912   1.432 -53.002  1.00 58.36           N  
ATOM     38  NH2 ARG A  50     -45.030   3.555 -53.079  1.00 61.75           N1+
ATOM     39  H   ARG A  50     -40.120  -1.993 -54.807  1.00 41.13           H  
ATOM     40  HA  ARG A  50     -39.281   0.806 -55.098  1.00 40.69           H  
ATOM     41  HB3 ARG A  50     -40.896   1.206 -53.286  1.00 41.16           H  
ATOM     42  HB2 ARG A  50     -41.094  -0.507 -53.027  1.00 41.16           H  
ATOM     43  HG3 ARG A  50     -42.043  -0.701 -55.432  1.00 50.37           H  
ATOM     44  HG2 ARG A  50     -41.850   1.019 -55.524  1.00 50.37           H  
ATOM     45  HD3 ARG A  50     -43.480  -0.154 -53.275  1.00 56.74           H  
ATOM     46  HD2 ARG A  50     -44.219  -0.035 -54.852  1.00 56.74           H  
ATOM     47  HE  ARG A  50     -43.017   2.465 -54.053  1.00 61.66           H  
ATOM     48 HH12 ARG A  50     -46.775   1.812 -52.638  1.00 58.36           H  
ATOM     49 HH11 ARG A  50     -45.823   0.436 -53.139  1.00 58.36           H  
ATOM     50 HH22 ARG A  50     -45.910   3.922 -52.746  1.00 61.75           H  
ATOM     51 HH21 ARG A  50     -44.270   4.199 -53.268  1.00 61.75           H  
ATOM     52  N   ARG A  51     -37.845   1.135 -53.038  1.00 35.87           N  
ATOM     53  CA  ARG A  51     -36.901   1.362 -51.945  1.00 35.33           C  
ATOM     54  C   ARG A  51     -37.658   1.776 -50.673  1.00 38.87           C  
ATOM     55  O   ARG A  51     -38.400   2.759 -50.695  1.00 38.32           O  
ATOM     56  CB  ARG A  51     -35.921   2.476 -52.359  1.00 36.76           C  
ATOM     57  CG  ARG A  51     -34.964   2.115 -53.504  1.00 51.47           C  
ATOM     58  CD  ARG A  51     -33.838   1.159 -53.077  1.00 74.05           C  
ATOM     59  NE  ARG A  51     -33.021   0.736 -54.225  1.00 91.20           N  
ATOM     60  CZ  ARG A  51     -33.258  -0.308 -55.040  1.00110.98           C  
ATOM     61  NH1 ARG A  51     -34.302  -1.128 -54.857  1.00 95.45           N  
ATOM     62  NH2 ARG A  51     -32.437  -0.534 -56.072  1.00103.80           N1+
ATOM     63  H   ARG A  51     -38.095   1.950 -53.583  1.00 35.87           H  
ATOM     64  HA  ARG A  51     -36.340   0.450 -51.736  1.00 35.33           H  
ATOM     65  HB3 ARG A  51     -35.331   2.800 -51.500  1.00 36.76           H  
ATOM     66  HB2 ARG A  51     -36.504   3.336 -52.674  1.00 36.76           H  
ATOM     67  HG3 ARG A  51     -34.495   3.059 -53.784  1.00 51.47           H  
ATOM     68  HG2 ARG A  51     -35.483   1.774 -54.401  1.00 51.47           H  
ATOM     69  HD3 ARG A  51     -34.176   0.333 -52.451  1.00 74.05           H  
ATOM     70  HD2 ARG A  51     -33.144   1.724 -52.457  1.00 74.05           H  
ATOM     71  HE  ARG A  51     -32.248   1.353 -54.447  1.00 91.20           H  
ATOM     72 HH12 ARG A  51     -34.470  -1.885 -55.511  1.00 95.45           H  
ATOM     73 HH11 ARG A  51     -34.944  -0.976 -54.093  1.00 95.45           H  
ATOM     74 HH22 ARG A  51     -32.619  -1.305 -56.701  1.00103.80           H  
ATOM     75 HH21 ARG A  51     -31.642   0.067 -56.238  1.00103.80           H  
ATOM     76  N   ALA A  52     -37.425   1.031 -49.582  1.00 34.38           N  
ATOM     77  CA  ALA A  52     -37.964   1.316 -48.254  1.00 32.97           C  
ATOM     78  C   ALA A  52     -37.132   2.410 -47.563  1.00 34.33           C  
ATOM     79  O   ALA A  52     -35.950   2.194 -47.297  1.00 33.92           O  
ATOM     80  CB  ALA A  52     -37.971   0.014 -47.441  1.00 33.16           C  
ATOM     81  H   ALA A  52     -36.799   0.241 -49.642  1.00 34.38           H  
ATOM     82  HA  ALA A  52     -38.998   1.654 -48.351  1.00 32.97           H  
ATOM     83  HB1 ALA A  52     -38.360   0.180 -46.439  1.00 33.16           H  
ATOM     84  HB2 ALA A  52     -38.604  -0.737 -47.914  1.00 33.16           H  
ATOM     85  HB3 ALA A  52     -36.970  -0.409 -47.344  1.00 33.16           H  
ATOM     86  N   VAL A  53     -37.772   3.560 -47.300  1.00 28.71           N  
ATOM     87  CA  VAL A  53     -37.171   4.744 -46.682  1.00 27.12           C  
ATOM     88  C   VAL A  53     -37.904   5.025 -45.359  1.00 28.56           C  
ATOM     89  O   VAL A  53     -39.133   5.077 -45.352  1.00 27.21           O  
ATOM     90  CB  VAL A  53     -37.290   5.967 -47.636  1.00 31.45           C  
ATOM     91  CG1 VAL A  53     -37.006   7.334 -46.988  1.00 30.77           C  
ATOM     92  CG2 VAL A  53     -36.364   5.792 -48.853  1.00 31.89           C  
ATOM     93  H   VAL A  53     -38.749   3.650 -47.550  1.00 28.71           H  
ATOM     94  HA  VAL A  53     -36.115   4.570 -46.463  1.00 27.12           H  
ATOM     95  HB  VAL A  53     -38.313   6.003 -48.016  1.00 31.45           H  
ATOM     96 HG11 VAL A  53     -37.016   8.127 -47.735  1.00 30.77           H  
ATOM     97 HG12 VAL A  53     -37.750   7.600 -46.237  1.00 30.77           H  
ATOM     98 HG13 VAL A  53     -36.026   7.340 -46.512  1.00 30.77           H  
ATOM     99 HG21 VAL A  53     -36.482   6.614 -49.560  1.00 31.89           H  
ATOM    100 HG22 VAL A  53     -35.316   5.763 -48.554  1.00 31.89           H  
ATOM    101 HG23 VAL A  53     -36.577   4.865 -49.386  1.00 31.89           H  
ATOM    102  N   TYR A  54     -37.140   5.158 -44.263  1.00 24.00           N  
ATOM    103  CA  TYR A  54     -37.665   5.083 -42.897  1.00 23.40           C  
ATOM    104  C   TYR A  54     -37.673   6.437 -42.174  1.00 24.12           C  
ATOM    105  O   TYR A  54     -36.763   7.249 -42.342  1.00 23.76           O  
ATOM    106  CB  TYR A  54     -36.847   4.038 -42.111  1.00 24.58           C  
ATOM    107  CG  TYR A  54     -37.092   2.614 -42.577  1.00 25.56           C  
ATOM    108  CD1 TYR A  54     -36.384   2.090 -43.679  1.00 26.92           C  
ATOM    109  CD2 TYR A  54     -38.059   1.820 -41.927  1.00 27.24           C  
ATOM    110  CE1 TYR A  54     -36.658   0.789 -44.142  1.00 27.51           C  
ATOM    111  CE2 TYR A  54     -38.333   0.518 -42.390  1.00 28.67           C  
ATOM    112  CZ  TYR A  54     -37.637   0.005 -43.502  1.00 33.49           C  
ATOM    113  OH  TYR A  54     -37.911  -1.253 -43.953  1.00 41.41           O  
ATOM    114  H   TYR A  54     -36.134   5.147 -44.349  1.00 24.00           H  
ATOM    115  HA  TYR A  54     -38.694   4.723 -42.924  1.00 23.40           H  
ATOM    116  HB3 TYR A  54     -37.114   4.082 -41.055  1.00 24.58           H  
ATOM    117  HB2 TYR A  54     -35.780   4.263 -42.162  1.00 24.58           H  
ATOM    118  HD1 TYR A  54     -35.640   2.689 -44.184  1.00 26.92           H  
ATOM    119  HD2 TYR A  54     -38.611   2.213 -41.086  1.00 27.24           H  
ATOM    120  HE1 TYR A  54     -36.116   0.402 -44.992  1.00 27.51           H  
ATOM    121  HE2 TYR A  54     -39.083  -0.081 -41.895  1.00 28.67           H  
ATOM    122  HH  TYR A  54     -37.360  -1.518 -44.693  1.00 41.41           H  
ATOM    123  N   ILE A  55     -38.710   6.600 -41.339  1.00 19.16           N  
ATOM    124  CA  ILE A  55     -38.940   7.717 -40.425  1.00 17.77           C  
ATOM    125  C   ILE A  55     -38.686   7.215 -38.991  1.00 21.55           C  
ATOM    126  O   ILE A  55     -39.124   6.112 -38.655  1.00 19.47           O  
ATOM    127  CB  ILE A  55     -40.425   8.189 -40.524  1.00 19.97           C  
ATOM    128  CG1 ILE A  55     -40.763   8.745 -41.928  1.00 18.76           C  
ATOM    129  CG2 ILE A  55     -40.866   9.203 -39.442  1.00 19.87           C  
ATOM    130  CD1 ILE A  55     -42.218   8.495 -42.349  1.00 18.26           C  
ATOM    131  H   ILE A  55     -39.413   5.875 -41.299  1.00 19.16           H  
ATOM    132  HA  ILE A  55     -38.270   8.549 -40.652  1.00 17.77           H  
ATOM    133  HB  ILE A  55     -41.044   7.301 -40.381  1.00 19.97           H  
ATOM    134 HG13 ILE A  55     -40.127   8.292 -42.688  1.00 18.76           H  
ATOM    135 HG12 ILE A  55     -40.542   9.811 -41.969  1.00 18.76           H  
ATOM    136 HG21 ILE A  55     -41.890   9.540 -39.606  1.00 19.87           H  
ATOM    137 HG22 ILE A  55     -40.841   8.774 -38.442  1.00 19.87           H  
ATOM    138 HG23 ILE A  55     -40.229  10.087 -39.438  1.00 19.87           H  
ATOM    139 HD11 ILE A  55     -42.569   9.276 -43.022  1.00 18.26           H  
ATOM    140 HD12 ILE A  55     -42.311   7.548 -42.880  1.00 18.26           H  
ATOM    141 HD13 ILE A  55     -42.896   8.464 -41.496  1.00 18.26           H  
ATOM    142  N   GLY A  56     -38.002   8.036 -38.177  1.00 18.98           N  
ATOM    143  CA  GLY A  56     -37.695   7.750 -36.777  1.00 17.46           C  
ATOM    144  C   GLY A  56     -38.606   8.600 -35.887  1.00 20.82           C  
ATOM    145  O   GLY A  56     -38.142   9.577 -35.299  1.00 20.93           O  
ATOM    146  H   GLY A  56     -37.669   8.921 -38.539  1.00 18.98           H  
ATOM    147  HA3 GLY A  56     -36.653   8.008 -36.584  1.00 17.46           H  
ATOM    148  HA2 GLY A  56     -37.811   6.693 -36.538  1.00 17.46           H  
ATOM    149  N   ALA A  57     -39.896   8.239 -35.790  1.00 15.87           N  
ATOM    150  CA  ALA A  57     -40.892   8.987 -35.018  1.00 14.80           C  
ATOM    151  C   ALA A  57     -40.846   8.699 -33.508  1.00 17.51           C  
ATOM    152  O   ALA A  57     -40.330   7.668 -33.078  1.00 14.76           O  
ATOM    153  CB  ALA A  57     -42.290   8.713 -35.584  1.00 14.83           C  
ATOM    154  H   ALA A  57     -40.220   7.406 -36.262  1.00 15.87           H  
ATOM    155  HA  ALA A  57     -40.684  10.048 -35.147  1.00 14.80           H  
ATOM    156  HB1 ALA A  57     -43.045   9.314 -35.076  1.00 14.83           H  
ATOM    157  HB2 ALA A  57     -42.345   8.963 -36.642  1.00 14.83           H  
ATOM    158  HB3 ALA A  57     -42.567   7.668 -35.474  1.00 14.83           H  
ATOM    159  N   LEU A  58     -41.399   9.646 -32.738  1.00 15.05           N  
ATOM    160  CA  LEU A  58     -41.429   9.649 -31.280  1.00 14.08           C  
ATOM    161  C   LEU A  58     -42.800  10.200 -30.853  1.00 15.58           C  
ATOM    162  O   LEU A  58     -43.016  11.410 -30.928  1.00 15.59           O  
ATOM    163  CB  LEU A  58     -40.235  10.499 -30.764  1.00 13.24           C  
ATOM    164  CG  LEU A  58     -38.876   9.760 -30.718  1.00 18.07           C  
ATOM    165  CD1 LEU A  58     -37.725  10.732 -30.378  1.00 19.03           C  
ATOM    166  CD2 LEU A  58     -38.891   8.524 -29.793  1.00 19.73           C  
ATOM    167  H   LEU A  58     -41.804  10.462 -33.180  1.00 15.05           H  
ATOM    168  HA  LEU A  58     -41.353   8.629 -30.901  1.00 14.08           H  
ATOM    169  HB3 LEU A  58     -40.443  10.902 -29.777  1.00 13.24           H  
ATOM    170  HB2 LEU A  58     -40.128  11.374 -31.403  1.00 13.24           H  
ATOM    171  HG  LEU A  58     -38.673   9.402 -31.727  1.00 18.07           H  
ATOM    172 HD11 LEU A  58     -36.938  10.671 -31.130  1.00 19.03           H  
ATOM    173 HD12 LEU A  58     -38.060  11.769 -30.347  1.00 19.03           H  
ATOM    174 HD13 LEU A  58     -37.263  10.524 -29.412  1.00 19.03           H  
ATOM    175 HD21 LEU A  58     -38.038   8.500 -29.116  1.00 19.73           H  
ATOM    176 HD22 LEU A  58     -39.787   8.476 -29.174  1.00 19.73           H  
ATOM    177 HD23 LEU A  58     -38.855   7.606 -30.380  1.00 19.73           H  
ATOM    178  N   PHE A  59     -43.707   9.290 -30.454  1.00 14.59           N  
ATOM    179  CA  PHE A  59     -45.115   9.575 -30.154  1.00 14.89           C  
ATOM    180  C   PHE A  59     -45.362   9.603 -28.631  1.00 19.87           C  
ATOM    181  O   PHE A  59     -45.248   8.550 -28.009  1.00 20.42           O  
ATOM    182  CB  PHE A  59     -45.993   8.488 -30.813  1.00 16.05           C  
ATOM    183  CG  PHE A  59     -46.027   8.532 -32.330  1.00 16.36           C  
ATOM    184  CD1 PHE A  59     -46.651   9.607 -32.999  1.00 16.08           C  
ATOM    185  CD2 PHE A  59     -45.371   7.540 -33.088  1.00 18.06           C  
ATOM    186  CE1 PHE A  59     -46.622   9.673 -34.384  1.00 19.87           C  
ATOM    187  CE2 PHE A  59     -45.380   7.608 -34.474  1.00 18.14           C  
ATOM    188  CZ  PHE A  59     -45.997   8.673 -35.118  1.00 17.97           C  
ATOM    189  H   PHE A  59     -43.440   8.315 -30.405  1.00 14.59           H  
ATOM    190  HA  PHE A  59     -45.399  10.517 -30.605  1.00 14.89           H  
ATOM    191  HB3 PHE A  59     -47.024   8.595 -30.475  1.00 16.05           H  
ATOM    192  HB2 PHE A  59     -45.679   7.493 -30.491  1.00 16.05           H  
ATOM    193  HD1 PHE A  59     -47.155  10.378 -32.436  1.00 16.08           H  
ATOM    194  HD2 PHE A  59     -44.884   6.716 -32.590  1.00 18.06           H  
ATOM    195  HE1 PHE A  59     -47.103  10.496 -34.893  1.00 19.87           H  
ATOM    196  HE2 PHE A  59     -44.898   6.835 -35.054  1.00 18.14           H  
ATOM    197  HZ  PHE A  59     -45.992   8.722 -36.195  1.00 17.97           H  
ATOM    198  N   PRO A  60     -45.670  10.768 -28.015  1.00 16.56           N  
ATOM    199  CA  PRO A  60     -45.925  10.855 -26.574  1.00 15.56           C  
ATOM    200  C   PRO A  60     -47.335  10.334 -26.258  1.00 18.16           C  
ATOM    201  O   PRO A  60     -48.318  10.994 -26.577  1.00 14.99           O  
ATOM    202  CB  PRO A  60     -45.787  12.355 -26.255  1.00 16.25           C  
ATOM    203  CG  PRO A  60     -46.147  13.074 -27.545  1.00 19.09           C  
ATOM    204  CD  PRO A  60     -45.748  12.091 -28.647  1.00 14.94           C  
ATOM    205  HA  PRO A  60     -45.190  10.286 -26.007  1.00 15.56           H  
ATOM    206  HB3 PRO A  60     -44.751  12.582 -26.012  1.00 16.25           H  
ATOM    207  HB2 PRO A  60     -46.396  12.682 -25.409  1.00 16.25           H  
ATOM    208  HG3 PRO A  60     -45.656  14.042 -27.640  1.00 19.09           H  
ATOM    209  HG2 PRO A  60     -47.223  13.249 -27.577  1.00 19.09           H  
ATOM    210  HD2 PRO A  60     -46.485  12.113 -29.451  1.00 14.94           H  
ATOM    211  HD3 PRO A  60     -44.776  12.358 -29.066  1.00 14.94           H  
ATOM    212  N   MET A  61     -47.439   9.155 -25.638  1.00 16.20           N  
ATOM    213  CA  MET A  61     -48.705   8.577 -25.162  1.00 17.24           C  
ATOM    214  C   MET A  61     -49.100   9.049 -23.748  1.00 21.98           C  
ATOM    215  O   MET A  61     -50.211   8.744 -23.315  1.00 22.48           O  
ATOM    216  CB  MET A  61     -48.636   7.035 -25.214  1.00 19.52           C  
ATOM    217  CG  MET A  61     -48.335   6.455 -26.606  1.00 24.12           C  
ATOM    218  SD  MET A  61     -49.634   6.770 -27.828  1.00 29.25           S  
ATOM    219  CE  MET A  61     -48.865   6.041 -29.291  1.00 27.62           C  
ATOM    220  H   MET A  61     -46.607   8.598 -25.479  1.00 16.20           H  
ATOM    221  HA  MET A  61     -49.510   8.895 -25.826  1.00 17.24           H  
ATOM    222  HB3 MET A  61     -49.584   6.616 -24.873  1.00 19.52           H  
ATOM    223  HB2 MET A  61     -47.892   6.674 -24.504  1.00 19.52           H  
ATOM    224  HG3 MET A  61     -48.203   5.376 -26.524  1.00 24.12           H  
ATOM    225  HG2 MET A  61     -47.392   6.845 -26.990  1.00 24.12           H  
ATOM    226  HE1 MET A  61     -49.519   6.159 -30.155  1.00 27.62           H  
ATOM    227  HE2 MET A  61     -47.916   6.532 -29.506  1.00 27.62           H  
ATOM    228  HE3 MET A  61     -48.680   4.978 -29.139  1.00 27.62           H  
ATOM    229  N   SER A  62     -48.226   9.800 -23.079  1.00 18.82           N  
ATOM    230  CA  SER A  62     -48.349  10.296 -21.717  1.00 17.86           C  
ATOM    231  C   SER A  62     -47.697  11.684 -21.624  1.00 21.98           C  
ATOM    232  O   SER A  62     -47.241  12.222 -22.635  1.00 20.35           O  
ATOM    233  CB  SER A  62     -47.813   9.228 -20.728  1.00 18.68           C  
ATOM    234  OG  SER A  62     -46.400   9.060 -20.771  1.00 24.37           O  
ATOM    235  H   SER A  62     -47.400  10.105 -23.568  1.00 18.82           H  
ATOM    236  HA  SER A  62     -49.409  10.438 -21.501  1.00 17.86           H  
ATOM    237  HB3 SER A  62     -48.289   8.265 -20.919  1.00 18.68           H  
ATOM    238  HB2 SER A  62     -48.090   9.500 -19.709  1.00 18.68           H  
ATOM    239  HG  SER A  62     -45.983   9.877 -20.525  1.00 24.37           H  
ATOM    240  N   GLY A  63     -47.616  12.238 -20.410  1.00 18.19           N  
ATOM    241  CA  GLY A  63     -46.906  13.473 -20.099  1.00 16.98           C  
ATOM    242  C   GLY A  63     -47.765  14.722 -20.304  1.00 20.91           C  
ATOM    243  O   GLY A  63     -48.993  14.649 -20.289  1.00 20.40           O  
ATOM    244  H   GLY A  63     -48.088  11.789 -19.642  1.00 18.19           H  
ATOM    245  HA3 GLY A  63     -45.985  13.542 -20.675  1.00 16.98           H  
ATOM    246  HA2 GLY A  63     -46.607  13.437 -19.052  1.00 16.98           H  
ATOM    247  N   GLY A  64     -47.113  15.881 -20.463  1.00 17.56           N  
ATOM    248  CA  GLY A  64     -47.755  17.198 -20.531  1.00 16.16           C  
ATOM    249  C   GLY A  64     -48.479  17.495 -21.850  1.00 19.22           C  
ATOM    250  O   GLY A  64     -49.232  18.462 -21.936  1.00 18.28           O  
ATOM    251  H   GLY A  64     -46.105  15.867 -20.463  1.00 17.56           H  
ATOM    252  HA3 GLY A  64     -46.996  17.965 -20.381  1.00 16.16           H  
ATOM    253  HA2 GLY A  64     -48.468  17.301 -19.711  1.00 16.16           H  
ATOM    254  N   TRP A  65     -48.264  16.661 -22.868  1.00 14.74           N  
ATOM    255  CA  TRP A  65     -48.945  16.676 -24.152  1.00 13.43           C  
ATOM    256  C   TRP A  65     -49.022  15.222 -24.654  1.00 17.41           C  
ATOM    257  O   TRP A  65     -48.165  14.814 -25.438  1.00 15.77           O  
ATOM    258  CB  TRP A  65     -48.278  17.692 -25.108  1.00 12.23           C  
ATOM    259  CG  TRP A  65     -49.000  17.897 -26.401  1.00 12.12           C  
ATOM    260  CD1 TRP A  65     -50.050  18.729 -26.589  1.00 14.43           C  
ATOM    261  CD2 TRP A  65     -48.762  17.251 -27.687  1.00 11.18           C  
ATOM    262  NE1 TRP A  65     -50.497  18.617 -27.890  1.00 13.71           N  
ATOM    263  CE2 TRP A  65     -49.747  17.712 -28.610  1.00 14.91           C  
ATOM    264  CE3 TRP A  65     -47.820  16.310 -28.169  1.00 11.66           C  
ATOM    265  CZ2 TRP A  65     -49.805  17.249 -29.934  1.00 13.97           C  
ATOM    266  CZ3 TRP A  65     -47.879  15.828 -29.493  1.00 12.53           C  
ATOM    267  CH2 TRP A  65     -48.870  16.299 -30.375  1.00 13.60           C  
ATOM    268  H   TRP A  65     -47.630  15.891 -22.713  1.00 14.74           H  
ATOM    269  HA  TRP A  65     -49.963  17.035 -24.000  1.00 13.43           H  
ATOM    270  HB3 TRP A  65     -47.252  17.409 -25.337  1.00 12.23           H  
ATOM    271  HB2 TRP A  65     -48.218  18.663 -24.617  1.00 12.23           H  
ATOM    272  HD1 TRP A  65     -50.477  19.360 -25.821  1.00 14.43           H  
ATOM    273  HE1 TRP A  65     -51.264  19.170 -28.269  1.00 13.71           H  
ATOM    274  HE3 TRP A  65     -47.059  15.945 -27.496  1.00 11.66           H  
ATOM    275  HZ2 TRP A  65     -50.563  17.608 -30.608  1.00 13.97           H  
ATOM    276  HZ3 TRP A  65     -47.171  15.088 -29.832  1.00 12.53           H  
ATOM    277  HH2 TRP A  65     -48.926  15.941 -31.391  1.00 13.60           H  
ATOM    278  N   PRO A  66     -50.007  14.405 -24.213  1.00 15.63           N  
ATOM    279  CA  PRO A  66     -50.130  12.987 -24.597  1.00 15.01           C  
ATOM    280  C   PRO A  66     -50.752  12.833 -26.002  1.00 20.93           C  
ATOM    281  O   PRO A  66     -51.717  12.094 -26.207  1.00 21.53           O  
ATOM    282  CB  PRO A  66     -51.018  12.391 -23.494  1.00 16.61           C  
ATOM    283  CG  PRO A  66     -51.937  13.534 -23.098  1.00 21.17           C  
ATOM    284  CD  PRO A  66     -51.059  14.777 -23.262  1.00 16.66           C  
ATOM    285  HA  PRO A  66     -49.156  12.496 -24.591  1.00 15.01           H  
ATOM    286  HB3 PRO A  66     -50.399  12.133 -22.639  1.00 16.61           H  
ATOM    287  HB2 PRO A  66     -51.555  11.485 -23.782  1.00 16.61           H  
ATOM    288  HG3 PRO A  66     -52.337  13.429 -22.089  1.00 21.17           H  
ATOM    289  HG2 PRO A  66     -52.781  13.578 -23.788  1.00 21.17           H  
ATOM    290  HD2 PRO A  66     -51.654  15.620 -23.615  1.00 16.66           H  
ATOM    291  HD3 PRO A  66     -50.609  15.053 -22.308  1.00 16.66           H  
ATOM    292  N   GLY A  67     -50.217  13.573 -26.977  1.00 15.03           N  
ATOM    293  CA  GLY A  67     -50.817  13.762 -28.285  1.00 13.65           C  
ATOM    294  C   GLY A  67     -50.568  12.620 -29.268  1.00 17.52           C  
ATOM    295  O   GLY A  67     -51.212  12.562 -30.317  1.00 17.17           O  
ATOM    296  H   GLY A  67     -49.389  14.113 -26.747  1.00 15.03           H  
ATOM    297  HA3 GLY A  67     -50.456  14.693 -28.717  1.00 13.65           H  
ATOM    298  HA2 GLY A  67     -51.886  13.876 -28.142  1.00 13.65           H  
ATOM    299  N   GLY A  68     -49.671  11.681 -28.939  1.00 15.52           N  
ATOM    300  CA  GLY A  68     -49.306  10.566 -29.814  1.00 15.72           C  
ATOM    301  C   GLY A  68     -50.451   9.562 -30.030  1.00 21.15           C  
ATOM    302  O   GLY A  68     -50.372   8.767 -30.964  1.00 21.61           O  
ATOM    303  H   GLY A  68     -49.198  11.718 -28.044  1.00 15.52           H  
ATOM    304  HA3 GLY A  68     -48.472  10.040 -29.353  1.00 15.72           H  
ATOM    305  HA2 GLY A  68     -48.954  10.944 -30.774  1.00 15.72           H  
ATOM    306  N   GLN A  69     -51.504   9.598 -29.192  1.00 18.37           N  
ATOM    307  CA  GLN A  69     -52.665   8.707 -29.236  1.00 18.62           C  
ATOM    308  C   GLN A  69     -53.522   8.865 -30.509  1.00 22.18           C  
ATOM    309  O   GLN A  69     -53.997   7.855 -31.027  1.00 21.49           O  
ATOM    310  CB  GLN A  69     -53.527   8.926 -27.978  1.00 19.07           C  
ATOM    311  CG  GLN A  69     -52.807   8.654 -26.642  1.00 26.79           C  
ATOM    312  CD  GLN A  69     -53.695   8.927 -25.422  1.00 31.91           C  
ATOM    313  OE1 GLN A  69     -54.874   9.255 -25.545  1.00 25.47           O  
ATOM    314  NE2 GLN A  69     -53.127   8.787 -24.223  1.00 19.27           N  
ATOM    315  H   GLN A  69     -51.509  10.285 -28.451  1.00 18.37           H  
ATOM    316  HA  GLN A  69     -52.292   7.681 -29.219  1.00 18.62           H  
ATOM    317  HB3 GLN A  69     -54.392   8.266 -28.036  1.00 19.07           H  
ATOM    318  HB2 GLN A  69     -53.913   9.946 -27.978  1.00 19.07           H  
ATOM    319  HG3 GLN A  69     -51.914   9.274 -26.556  1.00 26.79           H  
ATOM    320  HG2 GLN A  69     -52.472   7.617 -26.606  1.00 26.79           H  
ATOM    321 HE22 GLN A  69     -53.669   8.955 -23.388  1.00 19.27           H  
ATOM    322 HE21 GLN A  69     -52.150   8.539 -24.136  1.00 19.27           H  
ATOM    323  N   ALA A  70     -53.682  10.111 -30.992  1.00 18.88           N  
ATOM    324  CA  ALA A  70     -54.388  10.436 -32.235  1.00 17.65           C  
ATOM    325  C   ALA A  70     -53.436  10.852 -33.367  1.00 22.68           C  
ATOM    326  O   ALA A  70     -53.820  10.732 -34.529  1.00 22.96           O  
ATOM    327  CB  ALA A  70     -55.393  11.564 -31.972  1.00 18.02           C  
ATOM    328  H   ALA A  70     -53.286  10.891 -30.487  1.00 18.88           H  
ATOM    329  HA  ALA A  70     -54.950   9.571 -32.590  1.00 17.65           H  
ATOM    330  HB1 ALA A  70     -55.903  11.859 -32.889  1.00 18.02           H  
ATOM    331  HB2 ALA A  70     -56.162  11.261 -31.265  1.00 18.02           H  
ATOM    332  HB3 ALA A  70     -54.895  12.444 -31.567  1.00 18.02           H  
ATOM    333  N   CYS A  71     -52.221  11.321 -33.032  1.00 16.90           N  
ATOM    334  CA  CYS A  71     -51.224  11.751 -34.015  1.00 14.90           C  
ATOM    335  C   CYS A  71     -50.511  10.570 -34.702  1.00 19.07           C  
ATOM    336  O   CYS A  71     -50.099  10.732 -35.849  1.00 17.64           O  
ATOM    337  CB  CYS A  71     -50.199  12.724 -33.411  1.00 13.27           C  
ATOM    338  SG  CYS A  71     -51.003  14.304 -33.006  1.00 16.48           S  
ATOM    339  H   CYS A  71     -51.964  11.412 -32.059  1.00 16.90           H  
ATOM    340  HA  CYS A  71     -51.747  12.294 -34.806  1.00 14.90           H  
ATOM    341  HB3 CYS A  71     -49.397  12.925 -34.122  1.00 13.27           H  
ATOM    342  HB2 CYS A  71     -49.735  12.308 -32.518  1.00 13.27           H  
ATOM    343  HG  CYS A  71     -51.704  13.837 -31.967  1.00 16.48           H  
ATOM    344  N   GLN A  72     -50.401   9.407 -34.030  1.00 16.68           N  
ATOM    345  CA  GLN A  72     -49.870   8.175 -34.621  1.00 16.45           C  
ATOM    346  C   GLN A  72     -50.766   7.574 -35.728  1.00 18.67           C  
ATOM    347  O   GLN A  72     -50.250   7.402 -36.831  1.00 17.82           O  
ATOM    348  CB  GLN A  72     -49.462   7.161 -33.529  1.00 17.30           C  
ATOM    349  CG  GLN A  72     -48.902   5.841 -34.098  1.00 20.40           C  
ATOM    350  CD  GLN A  72     -48.336   4.906 -33.032  1.00 38.56           C  
ATOM    351  OE1 GLN A  72     -47.671   5.338 -32.094  1.00 37.07           O  
ATOM    352  NE2 GLN A  72     -48.563   3.603 -33.203  1.00 29.67           N  
ATOM    353  H   GLN A  72     -50.743   9.337 -33.081  1.00 16.68           H  
ATOM    354  HA  GLN A  72     -48.942   8.454 -35.121  1.00 16.45           H  
ATOM    355  HB3 GLN A  72     -50.304   6.943 -32.873  1.00 17.30           H  
ATOM    356  HB2 GLN A  72     -48.708   7.628 -32.897  1.00 17.30           H  
ATOM    357  HG3 GLN A  72     -48.105   6.051 -34.813  1.00 20.40           H  
ATOM    358  HG2 GLN A  72     -49.683   5.312 -34.644  1.00 20.40           H  
ATOM    359 HE22 GLN A  72     -48.170   2.932 -32.560  1.00 29.67           H  
ATOM    360 HE21 GLN A  72     -49.055   3.278 -34.026  1.00 29.67           H  
ATOM    361  N   PRO A  73     -52.074   7.313 -35.476  1.00 17.72           N  
ATOM    362  CA  PRO A  73     -52.988   6.862 -36.545  1.00 18.72           C  
ATOM    363  C   PRO A  73     -53.238   7.882 -37.675  1.00 21.76           C  
ATOM    364  O   PRO A  73     -53.643   7.457 -38.754  1.00 21.74           O  
ATOM    365  CB  PRO A  73     -54.275   6.454 -35.809  1.00 20.32           C  
ATOM    366  CG  PRO A  73     -54.235   7.228 -34.503  1.00 23.75           C  
ATOM    367  CD  PRO A  73     -52.748   7.279 -34.176  1.00 19.12           C  
ATOM    368  HA  PRO A  73     -52.568   5.969 -37.009  1.00 18.72           H  
ATOM    369  HB3 PRO A  73     -54.245   5.384 -35.598  1.00 20.32           H  
ATOM    370  HB2 PRO A  73     -55.188   6.645 -36.375  1.00 20.32           H  
ATOM    371  HG3 PRO A  73     -54.837   6.778 -33.713  1.00 23.75           H  
ATOM    372  HG2 PRO A  73     -54.609   8.236 -34.674  1.00 23.75           H  
ATOM    373  HD2 PRO A  73     -52.525   8.119 -33.523  1.00 19.12           H  
ATOM    374  HD3 PRO A  73     -52.451   6.365 -33.659  1.00 19.12           H  
ATOM    375  N   ALA A  74     -52.947   9.175 -37.446  1.00 18.26           N  
ATOM    376  CA  ALA A  74     -52.941  10.210 -38.482  1.00 18.20           C  
ATOM    377  C   ALA A  74     -51.713  10.121 -39.403  1.00 23.28           C  
ATOM    378  O   ALA A  74     -51.875  10.235 -40.617  1.00 23.05           O  
ATOM    379  CB  ALA A  74     -53.022  11.589 -37.828  1.00 18.81           C  
ATOM    380  H   ALA A  74     -52.638   9.463 -36.528  1.00 18.26           H  
ATOM    381  HA  ALA A  74     -53.834  10.085 -39.099  1.00 18.20           H  
ATOM    382  HB1 ALA A  74     -53.016  12.370 -38.585  1.00 18.81           H  
ATOM    383  HB2 ALA A  74     -53.941  11.692 -37.254  1.00 18.81           H  
ATOM    384  HB3 ALA A  74     -52.185  11.774 -37.156  1.00 18.81           H  
ATOM    385  N   VAL A  75     -50.522   9.881 -38.823  1.00 19.42           N  
ATOM    386  CA  VAL A  75     -49.278   9.606 -39.552  1.00 18.05           C  
ATOM    387  C   VAL A  75     -49.373   8.313 -40.388  1.00 20.81           C  
ATOM    388  O   VAL A  75     -48.994   8.332 -41.556  1.00 19.12           O  
ATOM    389  CB  VAL A  75     -48.047   9.543 -38.589  1.00 20.05           C  
ATOM    390  CG1 VAL A  75     -46.812   8.766 -39.102  1.00 19.57           C  
ATOM    391  CG2 VAL A  75     -47.613  10.956 -38.169  1.00 19.15           C  
ATOM    392  H   VAL A  75     -50.465   9.820 -37.815  1.00 19.42           H  
ATOM    393  HA  VAL A  75     -49.125  10.433 -40.249  1.00 18.05           H  
ATOM    394  HB  VAL A  75     -48.363   9.041 -37.674  1.00 20.05           H  
ATOM    395 HG11 VAL A  75     -45.948   8.912 -38.454  1.00 19.57           H  
ATOM    396 HG12 VAL A  75     -46.999   7.693 -39.139  1.00 19.57           H  
ATOM    397 HG13 VAL A  75     -46.524   9.091 -40.098  1.00 19.57           H  
ATOM    398 HG21 VAL A  75     -46.839  10.924 -37.402  1.00 19.15           H  
ATOM    399 HG22 VAL A  75     -47.214  11.513 -39.017  1.00 19.15           H  
ATOM    400 HG23 VAL A  75     -48.449  11.524 -37.765  1.00 19.15           H  
ATOM    401  N   GLU A  76     -49.916   7.239 -39.792  1.00 19.90           N  
ATOM    402  CA  GLU A  76     -50.130   5.943 -40.438  1.00 20.32           C  
ATOM    403  C   GLU A  76     -51.170   5.979 -41.573  1.00 26.53           C  
ATOM    404  O   GLU A  76     -50.970   5.285 -42.568  1.00 26.78           O  
ATOM    405  CB  GLU A  76     -50.499   4.895 -39.375  1.00 20.89           C  
ATOM    406  CG  GLU A  76     -49.352   4.581 -38.385  1.00 24.68           C  
ATOM    407  CD  GLU A  76     -49.736   3.689 -37.191  1.00 35.57           C  
ATOM    408  OE1 GLU A  76     -50.944   3.435 -36.979  1.00 28.87           O  
ATOM    409  OE2 GLU A  76     -48.791   3.277 -36.483  1.00 35.38           O1-
ATOM    410  H   GLU A  76     -50.195   7.302 -38.821  1.00 19.90           H  
ATOM    411  HA  GLU A  76     -49.184   5.637 -40.888  1.00 20.32           H  
ATOM    412  HB3 GLU A  76     -50.793   3.966 -39.866  1.00 20.89           H  
ATOM    413  HB2 GLU A  76     -51.377   5.252 -38.837  1.00 20.89           H  
ATOM    414  HG3 GLU A  76     -48.928   5.501 -37.986  1.00 24.68           H  
ATOM    415  HG2 GLU A  76     -48.543   4.095 -38.933  1.00 24.68           H  
ATOM    416  N   MET A  77     -52.224   6.807 -41.437  1.00 24.12           N  
ATOM    417  CA  MET A  77     -53.203   7.069 -42.498  1.00 25.07           C  
ATOM    418  C   MET A  77     -52.555   7.786 -43.695  1.00 28.27           C  
ATOM    419  O   MET A  77     -52.742   7.346 -44.828  1.00 29.67           O  
ATOM    420  CB  MET A  77     -54.393   7.875 -41.933  1.00 28.06           C  
ATOM    421  CG  MET A  77     -55.591   8.030 -42.890  1.00 32.63           C  
ATOM    422  SD  MET A  77     -56.705   9.415 -42.518  1.00 37.86           S  
ATOM    423  CE  MET A  77     -57.136   9.071 -40.796  1.00 33.42           C  
ATOM    424  H   MET A  77     -52.336   7.336 -40.584  1.00 24.12           H  
ATOM    425  HA  MET A  77     -53.580   6.104 -42.844  1.00 25.07           H  
ATOM    426  HB3 MET A  77     -54.057   8.857 -41.597  1.00 28.06           H  
ATOM    427  HB2 MET A  77     -54.757   7.365 -41.043  1.00 28.06           H  
ATOM    428  HG3 MET A  77     -56.175   7.110 -42.894  1.00 32.63           H  
ATOM    429  HG2 MET A  77     -55.257   8.175 -43.917  1.00 32.63           H  
ATOM    430  HE1 MET A  77     -57.846   9.819 -40.447  1.00 33.42           H  
ATOM    431  HE2 MET A  77     -57.593   8.087 -40.702  1.00 33.42           H  
ATOM    432  HE3 MET A  77     -56.254   9.115 -40.158  1.00 33.42           H  
ATOM    433  N   ALA A  78     -51.777   8.845 -43.410  1.00 21.75           N  
ATOM    434  CA  ALA A  78     -51.043   9.632 -44.400  1.00 20.81           C  
ATOM    435  C   ALA A  78     -49.975   8.836 -45.162  1.00 24.79           C  
ATOM    436  O   ALA A  78     -49.785   9.105 -46.344  1.00 25.21           O  
ATOM    437  CB  ALA A  78     -50.398  10.839 -43.713  1.00 21.17           C  
ATOM    438  H   ALA A  78     -51.672   9.138 -42.447  1.00 21.75           H  
ATOM    439  HA  ALA A  78     -51.766  10.000 -45.130  1.00 20.81           H  
ATOM    440  HB1 ALA A  78     -49.925  11.492 -44.446  1.00 21.17           H  
ATOM    441  HB2 ALA A  78     -51.131  11.436 -43.179  1.00 21.17           H  
ATOM    442  HB3 ALA A  78     -49.643  10.535 -42.988  1.00 21.17           H  
ATOM    443  N   LEU A  79     -49.323   7.871 -44.489  1.00 22.02           N  
ATOM    444  CA  LEU A  79     -48.338   6.959 -45.075  1.00 22.11           C  
ATOM    445  C   LEU A  79     -48.964   6.030 -46.121  1.00 26.14           C  
ATOM    446  O   LEU A  79     -48.426   5.940 -47.221  1.00 24.75           O  
ATOM    447  CB  LEU A  79     -47.639   6.148 -43.962  1.00 21.67           C  
ATOM    448  CG  LEU A  79     -46.530   6.931 -43.235  1.00 24.98           C  
ATOM    449  CD1 LEU A  79     -46.167   6.275 -41.899  1.00 22.31           C  
ATOM    450  CD2 LEU A  79     -45.283   7.108 -44.118  1.00 25.06           C  
ATOM    451  H   LEU A  79     -49.521   7.738 -43.506  1.00 22.02           H  
ATOM    452  HA  LEU A  79     -47.594   7.565 -45.596  1.00 22.11           H  
ATOM    453  HB3 LEU A  79     -47.202   5.234 -44.369  1.00 21.67           H  
ATOM    454  HB2 LEU A  79     -48.389   5.814 -43.244  1.00 21.67           H  
ATOM    455  HG  LEU A  79     -46.911   7.923 -43.001  1.00 24.98           H  
ATOM    456 HD11 LEU A  79     -45.290   6.752 -41.462  1.00 22.31           H  
ATOM    457 HD12 LEU A  79     -46.977   6.373 -41.178  1.00 22.31           H  
ATOM    458 HD13 LEU A  79     -45.958   5.212 -42.023  1.00 22.31           H  
ATOM    459 HD21 LEU A  79     -44.410   6.613 -43.692  1.00 25.06           H  
ATOM    460 HD22 LEU A  79     -45.426   6.691 -45.115  1.00 25.06           H  
ATOM    461 HD23 LEU A  79     -45.032   8.161 -44.242  1.00 25.06           H  
ATOM    462  N   GLU A  80     -50.101   5.399 -45.782  1.00 25.17           N  
ATOM    463  CA  GLU A  80     -50.877   4.543 -46.684  1.00 25.48           C  
ATOM    464  C   GLU A  80     -51.402   5.293 -47.921  1.00 30.71           C  
ATOM    465  O   GLU A  80     -51.338   4.748 -49.022  1.00 31.34           O  
ATOM    466  CB  GLU A  80     -52.032   3.883 -45.906  1.00 26.15           C  
ATOM    467  CG  GLU A  80     -51.554   2.884 -44.826  1.00 26.41           C  
ATOM    468  CD  GLU A  80     -52.651   2.374 -43.875  1.00 47.76           C  
ATOM    469  OE1 GLU A  80     -53.853   2.534 -44.186  1.00 42.43           O  
ATOM    470  OE2 GLU A  80     -52.266   1.825 -42.819  1.00 41.88           O1-
ATOM    471  H   GLU A  80     -50.486   5.529 -44.856  1.00 25.17           H  
ATOM    472  HA  GLU A  80     -50.213   3.754 -47.043  1.00 25.48           H  
ATOM    473  HB3 GLU A  80     -52.700   3.372 -46.602  1.00 26.15           H  
ATOM    474  HB2 GLU A  80     -52.631   4.666 -45.435  1.00 26.15           H  
ATOM    475  HG3 GLU A  80     -50.760   3.329 -44.227  1.00 26.41           H  
ATOM    476  HG2 GLU A  80     -51.106   2.019 -45.316  1.00 26.41           H  
ATOM    477  N   ASP A  81     -51.866   6.538 -47.719  1.00 27.02           N  
ATOM    478  CA  ASP A  81     -52.357   7.426 -48.775  1.00 26.64           C  
ATOM    479  C   ASP A  81     -51.230   7.951 -49.688  1.00 33.81           C  
ATOM    480  O   ASP A  81     -51.446   8.015 -50.894  1.00 32.99           O  
ATOM    481  CB  ASP A  81     -53.242   8.581 -48.236  1.00 26.82           C  
ATOM    482  CG  ASP A  81     -54.480   8.166 -47.411  1.00 31.84           C  
ATOM    483  OD1 ASP A  81     -54.958   7.020 -47.564  1.00 33.59           O  
ATOM    484  OD2 ASP A  81     -55.014   9.059 -46.717  1.00 27.57           O1-
ATOM    485  H   ASP A  81     -51.910   6.903 -46.776  1.00 27.02           H  
ATOM    486  HA  ASP A  81     -52.996   6.818 -49.418  1.00 26.64           H  
ATOM    487  HB3 ASP A  81     -53.606   9.176 -49.074  1.00 26.82           H  
ATOM    488  HB2 ASP A  81     -52.630   9.236 -47.613  1.00 26.82           H  
ATOM    489  N   VAL A  82     -50.044   8.258 -49.132  1.00 32.78           N  
ATOM    490  CA  VAL A  82     -48.840   8.635 -49.887  1.00 33.20           C  
ATOM    491  C   VAL A  82     -48.264   7.476 -50.727  1.00 38.48           C  
ATOM    492  O   VAL A  82     -47.850   7.713 -51.862  1.00 40.06           O  
ATOM    493  CB  VAL A  82     -47.736   9.222 -48.947  1.00 37.12           C  
ATOM    494  CG1 VAL A  82     -46.265   9.070 -49.396  1.00 36.61           C  
ATOM    495  CG2 VAL A  82     -48.027  10.704 -48.647  1.00 36.78           C  
ATOM    496  H   VAL A  82     -49.939   8.208 -48.127  1.00 32.78           H  
ATOM    497  HA  VAL A  82     -49.135   9.415 -50.593  1.00 33.20           H  
ATOM    498  HB  VAL A  82     -47.798   8.692 -47.996  1.00 37.12           H  
ATOM    499 HG11 VAL A  82     -45.598   9.573 -48.699  1.00 36.61           H  
ATOM    500 HG12 VAL A  82     -45.946   8.028 -49.419  1.00 36.61           H  
ATOM    501 HG13 VAL A  82     -46.098   9.499 -50.384  1.00 36.61           H  
ATOM    502 HG21 VAL A  82     -47.292  11.128 -47.964  1.00 36.78           H  
ATOM    503 HG22 VAL A  82     -48.010  11.304 -49.558  1.00 36.78           H  
ATOM    504 HG23 VAL A  82     -49.007  10.830 -48.190  1.00 36.78           H  
ATOM    505  N   ASN A  83     -48.252   6.257 -50.163  1.00 34.03           N  
ATOM    506  CA  ASN A  83     -47.713   5.055 -50.809  1.00 33.41           C  
ATOM    507  C   ASN A  83     -48.653   4.481 -51.885  1.00 39.54           C  
ATOM    508  O   ASN A  83     -48.154   3.812 -52.789  1.00 39.67           O  
ATOM    509  CB  ASN A  83     -47.369   3.990 -49.739  1.00 26.65           C  
ATOM    510  CG  ASN A  83     -46.219   4.381 -48.799  1.00 37.49           C  
ATOM    511  OD1 ASN A  83     -45.393   5.236 -49.115  1.00 24.28           O  
ATOM    512  ND2 ASN A  83     -46.149   3.731 -47.636  1.00 27.20           N  
ATOM    513  H   ASN A  83     -48.587   6.144 -49.214  1.00 34.03           H  
ATOM    514  HA  ASN A  83     -46.788   5.356 -51.305  1.00 33.41           H  
ATOM    515  HB3 ASN A  83     -47.065   3.064 -50.228  1.00 26.65           H  
ATOM    516  HB2 ASN A  83     -48.257   3.752 -49.151  1.00 26.65           H  
ATOM    517 HD22 ASN A  83     -45.412   3.947 -46.977  1.00 27.20           H  
ATOM    518 HD21 ASN A  83     -46.832   3.026 -47.400  1.00 27.20           H  
ATOM    519  N   SER A  84     -49.966   4.767 -51.807  1.00 37.40           N  
ATOM    520  CA  SER A  84     -50.935   4.436 -52.858  1.00 37.89           C  
ATOM    521  C   SER A  84     -50.840   5.378 -54.078  1.00 44.05           C  
ATOM    522  O   SER A  84     -51.163   4.949 -55.186  1.00 45.07           O  
ATOM    523  CB  SER A  84     -52.358   4.367 -52.260  1.00 42.72           C  
ATOM    524  OG  SER A  84     -52.924   5.639 -52.011  1.00 54.22           O  
ATOM    525  H   SER A  84     -50.316   5.291 -51.017  1.00 37.40           H  
ATOM    526  HA  SER A  84     -50.699   3.431 -53.212  1.00 37.89           H  
ATOM    527  HB3 SER A  84     -52.365   3.780 -51.341  1.00 42.72           H  
ATOM    528  HB2 SER A  84     -53.018   3.850 -52.956  1.00 42.72           H  
ATOM    529  HG  SER A  84     -52.454   6.052 -51.281  1.00 54.22           H  
ATOM    530  N   ARG A  85     -50.378   6.623 -53.859  1.00 40.92           N  
ATOM    531  CA  ARG A  85     -50.134   7.619 -54.898  1.00 40.91           C  
ATOM    532  C   ARG A  85     -48.804   7.345 -55.615  1.00 47.13           C  
ATOM    533  O   ARG A  85     -47.737   7.433 -55.006  1.00 47.03           O  
ATOM    534  CB  ARG A  85     -50.124   9.025 -54.269  1.00 41.97           C  
ATOM    535  CG  ARG A  85     -51.496   9.588 -53.870  1.00 51.25           C  
ATOM    536  CD  ARG A  85     -52.537   9.625 -55.002  1.00 53.48           C  
ATOM    537  NE  ARG A  85     -53.704  10.442 -54.631  1.00 49.07           N  
ATOM    538  CZ  ARG A  85     -53.806  11.781 -54.726  1.00 54.81           C  
ATOM    539  NH1 ARG A  85     -52.832  12.542 -55.253  1.00 38.91           N  
ATOM    540  NH2 ARG A  85     -54.917  12.374 -54.271  1.00 45.78           N1+
ATOM    541  H   ARG A  85     -50.123   6.895 -52.920  1.00 40.92           H  
ATOM    542  HA  ARG A  85     -50.932   7.566 -55.640  1.00 40.91           H  
ATOM    543  HB3 ARG A  85     -49.685   9.721 -54.977  1.00 41.97           H  
ATOM    544  HB2 ARG A  85     -49.462   9.047 -53.404  1.00 41.97           H  
ATOM    545  HG3 ARG A  85     -51.394  10.555 -53.377  1.00 51.25           H  
ATOM    546  HG2 ARG A  85     -51.889   8.908 -53.118  1.00 51.25           H  
ATOM    547  HD3 ARG A  85     -52.961   8.625 -55.101  1.00 53.48           H  
ATOM    548  HD2 ARG A  85     -52.116   9.869 -55.976  1.00 53.48           H  
ATOM    549  HE  ARG A  85     -54.466   9.935 -54.203  1.00 49.07           H  
ATOM    550 HH12 ARG A  85     -52.927  13.547 -55.296  1.00 38.91           H  
ATOM    551 HH11 ARG A  85     -52.005  12.109 -55.643  1.00 38.91           H  
ATOM    552 HH22 ARG A  85     -54.989  13.382 -54.276  1.00 45.78           H  
ATOM    553 HH21 ARG A  85     -55.662  11.827 -53.864  1.00 45.78           H  
ATOM    554  N   ARG A  86     -48.917   7.054 -56.919  1.00 45.25           N  
ATOM    555  CA  ARG A  86     -47.797   6.808 -57.827  1.00 45.20           C  
ATOM    556  C   ARG A  86     -47.214   8.106 -58.419  1.00 46.38           C  
ATOM    557  O   ARG A  86     -46.103   8.065 -58.941  1.00 46.17           O  
ATOM    558  CB  ARG A  86     -48.248   5.842 -58.943  1.00 49.03           C  
ATOM    559  CG  ARG A  86     -48.899   4.546 -58.420  1.00 62.41           C  
ATOM    560  CD  ARG A  86     -49.248   3.556 -59.543  1.00 74.62           C  
ATOM    561  NE  ARG A  86     -50.081   2.439 -59.055  1.00 88.84           N  
ATOM    562  CZ  ARG A  86     -49.695   1.334 -58.385  1.00104.95           C  
ATOM    563  NH1 ARG A  86     -48.413   1.086 -58.074  1.00 90.05           N  
ATOM    564  NH2 ARG A  86     -50.630   0.450 -58.014  1.00 93.61           N1+
ATOM    565  H   ARG A  86     -49.837   7.004 -57.332  1.00 45.25           H  
ATOM    566  HA  ARG A  86     -46.996   6.321 -57.266  1.00 45.20           H  
ATOM    567  HB3 ARG A  86     -47.392   5.586 -59.568  1.00 49.03           H  
ATOM    568  HB2 ARG A  86     -48.960   6.350 -59.596  1.00 49.03           H  
ATOM    569  HG3 ARG A  86     -49.768   4.736 -57.789  1.00 62.41           H  
ATOM    570  HG2 ARG A  86     -48.157   4.078 -57.772  1.00 62.41           H  
ATOM    571  HD3 ARG A  86     -48.326   3.110 -59.918  1.00 74.62           H  
ATOM    572  HD2 ARG A  86     -49.703   4.057 -60.398  1.00 74.62           H  
ATOM    573  HE  ARG A  86     -51.071   2.561 -59.211  1.00 88.84           H  
ATOM    574 HH12 ARG A  86     -48.157   0.248 -57.573  1.00 90.05           H  
ATOM    575 HH11 ARG A  86     -47.695   1.741 -58.345  1.00 90.05           H  
ATOM    576 HH22 ARG A  86     -50.373  -0.386 -57.510  1.00 93.61           H  
ATOM    577 HH21 ARG A  86     -51.603   0.612 -58.232  1.00 93.61           H  
ATOM    578  N   ASP A  87     -47.947   9.231 -58.321  1.00 41.81           N  
ATOM    579  CA  ASP A  87     -47.476  10.568 -58.704  1.00 41.56           C  
ATOM    580  C   ASP A  87     -46.565  11.196 -57.629  1.00 44.46           C  
ATOM    581  O   ASP A  87     -45.688  11.984 -57.984  1.00 43.16           O  
ATOM    582  CB  ASP A  87     -48.611  11.553 -59.119  1.00 43.43           C  
ATOM    583  CG  ASP A  87     -49.842  11.742 -58.203  1.00 54.51           C  
ATOM    584  OD1 ASP A  87     -49.979  11.035 -57.182  1.00 54.62           O  
ATOM    585  OD2 ASP A  87     -50.674  12.601 -58.567  1.00 62.38           O1-
ATOM    586  H   ASP A  87     -48.857   9.203 -57.883  1.00 41.81           H  
ATOM    587  HA  ASP A  87     -46.853  10.446 -59.592  1.00 41.56           H  
ATOM    588  HB3 ASP A  87     -48.997  11.215 -60.082  1.00 43.43           H  
ATOM    589  HB2 ASP A  87     -48.180  12.536 -59.317  1.00 43.43           H  
ATOM    590  N   ILE A  88     -46.779  10.837 -56.350  1.00 39.77           N  
ATOM    591  CA  ILE A  88     -46.022  11.342 -55.205  1.00 38.36           C  
ATOM    592  C   ILE A  88     -44.645  10.658 -55.095  1.00 42.35           C  
ATOM    593  O   ILE A  88     -43.631  11.351 -55.174  1.00 43.81           O  
ATOM    594  CB  ILE A  88     -46.818  11.183 -53.872  1.00 40.56           C  
ATOM    595  CG1 ILE A  88     -48.142  11.987 -53.877  1.00 40.13           C  
ATOM    596  CG2 ILE A  88     -46.015  11.492 -52.590  1.00 41.66           C  
ATOM    597  CD1 ILE A  88     -47.991  13.511 -53.768  1.00 41.85           C  
ATOM    598  H   ILE A  88     -47.528  10.193 -56.142  1.00 39.77           H  
ATOM    599  HA  ILE A  88     -45.836  12.405 -55.365  1.00 38.36           H  
ATOM    600  HB  ILE A  88     -47.115  10.135 -53.799  1.00 40.56           H  
ATOM    601 HG13 ILE A  88     -48.763  11.639 -53.051  1.00 40.13           H  
ATOM    602 HG12 ILE A  88     -48.714  11.767 -54.776  1.00 40.13           H  
ATOM    603 HG21 ILE A  88     -46.662  11.463 -51.714  1.00 41.66           H  
ATOM    604 HG22 ILE A  88     -45.221  10.765 -52.417  1.00 41.66           H  
ATOM    605 HG23 ILE A  88     -45.557  12.481 -52.631  1.00 41.66           H  
ATOM    606 HD11 ILE A  88     -48.938  14.006 -53.984  1.00 41.85           H  
ATOM    607 HD12 ILE A  88     -47.689  13.809 -52.763  1.00 41.85           H  
ATOM    608 HD13 ILE A  88     -47.259  13.899 -54.474  1.00 41.85           H  
ATOM    609  N   LEU A  89     -44.635   9.324 -54.934  1.00 36.62           N  
ATOM    610  CA  LEU A  89     -43.425   8.512 -54.806  1.00 36.27           C  
ATOM    611  C   LEU A  89     -43.723   7.103 -55.361  1.00 40.78           C  
ATOM    612  O   LEU A  89     -44.200   6.261 -54.600  1.00 39.03           O  
ATOM    613  CB  LEU A  89     -42.967   8.447 -53.320  1.00 36.21           C  
ATOM    614  CG  LEU A  89     -42.177   9.663 -52.774  1.00 39.87           C  
ATOM    615  CD1 LEU A  89     -41.892   9.491 -51.267  1.00 39.23           C  
ATOM    616  CD2 LEU A  89     -40.887   9.958 -53.574  1.00 40.02           C  
ATOM    617  H   LEU A  89     -45.511   8.822 -54.886  1.00 36.62           H  
ATOM    618  HA  LEU A  89     -42.622   8.956 -55.391  1.00 36.27           H  
ATOM    619  HB3 LEU A  89     -42.329   7.575 -53.187  1.00 36.21           H  
ATOM    620  HB2 LEU A  89     -43.839   8.265 -52.689  1.00 36.21           H  
ATOM    621  HG  LEU A  89     -42.818  10.539 -52.854  1.00 39.87           H  
ATOM    622 HD11 LEU A  89     -42.171  10.390 -50.718  1.00 39.23           H  
ATOM    623 HD12 LEU A  89     -42.455   8.664 -50.834  1.00 39.23           H  
ATOM    624 HD13 LEU A  89     -40.840   9.295 -51.058  1.00 39.23           H  
ATOM    625 HD21 LEU A  89     -40.017  10.109 -52.935  1.00 40.02           H  
ATOM    626 HD22 LEU A  89     -40.634   9.151 -54.261  1.00 40.02           H  
ATOM    627 HD23 LEU A  89     -41.001  10.866 -54.167  1.00 40.02           H  
ATOM    628  N   PRO A  90     -43.450   6.852 -56.664  1.00 39.76           N  
ATOM    629  CA  PRO A  90     -43.574   5.498 -57.232  1.00 40.06           C  
ATOM    630  C   PRO A  90     -42.375   4.589 -56.894  1.00 42.79           C  
ATOM    631  O   PRO A  90     -42.587   3.434 -56.527  1.00 41.82           O  
ATOM    632  CB  PRO A  90     -43.711   5.755 -58.739  1.00 41.90           C  
ATOM    633  CG  PRO A  90     -42.956   7.054 -58.994  1.00 45.91           C  
ATOM    634  CD  PRO A  90     -43.061   7.833 -57.681  1.00 41.41           C  
ATOM    635  HA  PRO A  90     -44.483   5.009 -56.876  1.00 40.06           H  
ATOM    636  HB3 PRO A  90     -44.765   5.880 -58.984  1.00 41.90           H  
ATOM    637  HB2 PRO A  90     -43.339   4.937 -59.358  1.00 41.90           H  
ATOM    638  HG3 PRO A  90     -43.337   7.609 -59.852  1.00 45.91           H  
ATOM    639  HG2 PRO A  90     -41.913   6.822 -59.199  1.00 45.91           H  
ATOM    640  HD2 PRO A  90     -42.110   8.315 -57.450  1.00 41.41           H  
ATOM    641  HD3 PRO A  90     -43.826   8.607 -57.747  1.00 41.41           H  
ATOM    642  N   ASP A  91     -41.150   5.133 -57.008  1.00 39.85           N  
ATOM    643  CA  ASP A  91     -39.869   4.448 -56.772  1.00 40.15           C  
ATOM    644  C   ASP A  91     -39.581   4.171 -55.283  1.00 41.22           C  
ATOM    645  O   ASP A  91     -38.696   3.368 -54.989  1.00 39.67           O  
ATOM    646  CB  ASP A  91     -38.638   5.183 -57.382  1.00 43.56           C  
ATOM    647  CG  ASP A  91     -38.912   6.021 -58.639  1.00 66.24           C  
ATOM    648  OD1 ASP A  91     -38.855   5.441 -59.745  1.00 67.92           O  
ATOM    649  OD2 ASP A  91     -39.319   7.192 -58.468  1.00 77.14           O1-
ATOM    650  H   ASP A  91     -41.068   6.085 -57.339  1.00 39.85           H  
ATOM    651  HA  ASP A  91     -39.942   3.476 -57.265  1.00 40.15           H  
ATOM    652  HB3 ASP A  91     -37.874   4.445 -57.632  1.00 43.56           H  
ATOM    653  HB2 ASP A  91     -38.178   5.844 -56.645  1.00 43.56           H  
ATOM    654  N   TYR A  92     -40.291   4.874 -54.385  1.00 34.67           N  
ATOM    655  CA  TYR A  92     -40.042   4.889 -52.948  1.00 32.07           C  
ATOM    656  C   TYR A  92     -41.322   4.599 -52.170  1.00 34.63           C  
ATOM    657  O   TYR A  92     -42.404   4.990 -52.602  1.00 33.48           O  
ATOM    658  CB  TYR A  92     -39.484   6.271 -52.555  1.00 31.02           C  
ATOM    659  CG  TYR A  92     -38.076   6.490 -53.052  1.00 30.82           C  
ATOM    660  CD1 TYR A  92     -37.017   5.865 -52.371  1.00 30.99           C  
ATOM    661  CD2 TYR A  92     -37.819   7.257 -54.207  1.00 32.58           C  
ATOM    662  CE1 TYR A  92     -35.701   5.990 -52.842  1.00 30.88           C  
ATOM    663  CE2 TYR A  92     -36.496   7.394 -54.671  1.00 31.88           C  
ATOM    664  CZ  TYR A  92     -35.442   6.771 -53.980  1.00 35.56           C  
ATOM    665  OH  TYR A  92     -34.163   6.932 -54.406  1.00 34.12           O  
ATOM    666  H   TYR A  92     -41.020   5.491 -54.712  1.00 34.67           H  
ATOM    667  HA  TYR A  92     -39.312   4.122 -52.689  1.00 32.07           H  
ATOM    668  HB3 TYR A  92     -39.461   6.371 -51.468  1.00 31.02           H  
ATOM    669  HB2 TYR A  92     -40.129   7.071 -52.915  1.00 31.02           H  
ATOM    670  HD1 TYR A  92     -37.222   5.262 -51.501  1.00 30.99           H  
ATOM    671  HD2 TYR A  92     -38.630   7.724 -54.746  1.00 32.58           H  
ATOM    672  HE1 TYR A  92     -34.894   5.502 -52.315  1.00 30.88           H  
ATOM    673  HE2 TYR A  92     -36.286   7.972 -55.557  1.00 31.88           H  
ATOM    674  HH  TYR A  92     -33.553   6.302 -53.998  1.00 34.12           H  
ATOM    675  N   GLU A  93     -41.147   3.957 -51.009  1.00 31.09           N  
ATOM    676  CA  GLU A  93     -42.201   3.682 -50.043  1.00 30.03           C  
ATOM    677  C   GLU A  93     -41.732   4.227 -48.687  1.00 32.25           C  
ATOM    678  O   GLU A  93     -40.675   3.816 -48.205  1.00 30.49           O  
ATOM    679  CB  GLU A  93     -42.453   2.160 -50.007  1.00 31.26           C  
ATOM    680  CG  GLU A  93     -43.697   1.772 -49.179  1.00 44.27           C  
ATOM    681  CD  GLU A  93     -43.961   0.268 -49.020  1.00 64.02           C  
ATOM    682  OE1 GLU A  93     -43.131  -0.554 -49.468  1.00 64.91           O  
ATOM    683  OE2 GLU A  93     -45.010  -0.042 -48.413  1.00 55.70           O1-
ATOM    684  H   GLU A  93     -40.216   3.669 -50.733  1.00 31.09           H  
ATOM    685  HA  GLU A  93     -43.126   4.185 -50.330  1.00 30.03           H  
ATOM    686  HB3 GLU A  93     -41.570   1.657 -49.606  1.00 31.26           H  
ATOM    687  HB2 GLU A  93     -42.570   1.787 -51.025  1.00 31.26           H  
ATOM    688  HG3 GLU A  93     -44.573   2.212 -49.655  1.00 44.27           H  
ATOM    689  HG2 GLU A  93     -43.634   2.207 -48.181  1.00 44.27           H  
ATOM    690  N   LEU A  94     -42.526   5.137 -48.099  1.00 28.06           N  
ATOM    691  CA  LEU A  94     -42.270   5.699 -46.773  1.00 27.29           C  
ATOM    692  C   LEU A  94     -42.780   4.741 -45.685  1.00 29.15           C  
ATOM    693  O   LEU A  94     -43.940   4.329 -45.719  1.00 28.73           O  
ATOM    694  CB  LEU A  94     -42.907   7.101 -46.649  1.00 27.79           C  
ATOM    695  CG  LEU A  94     -42.114   8.223 -47.354  1.00 32.67           C  
ATOM    696  CD1 LEU A  94     -42.945   9.523 -47.440  1.00 32.55           C  
ATOM    697  CD2 LEU A  94     -40.733   8.452 -46.695  1.00 35.70           C  
ATOM    698  H   LEU A  94     -43.393   5.412 -48.543  1.00 28.06           H  
ATOM    699  HA  LEU A  94     -41.193   5.804 -46.654  1.00 27.29           H  
ATOM    700  HB3 LEU A  94     -42.990   7.374 -45.597  1.00 27.79           H  
ATOM    701  HB2 LEU A  94     -43.928   7.063 -47.035  1.00 27.79           H  
ATOM    702  HG  LEU A  94     -41.934   7.900 -48.380  1.00 32.67           H  
ATOM    703 HD11 LEU A  94     -43.172   9.761 -48.478  1.00 32.55           H  
ATOM    704 HD12 LEU A  94     -43.896   9.437 -46.913  1.00 32.55           H  
ATOM    705 HD13 LEU A  94     -42.435  10.391 -47.024  1.00 32.55           H  
ATOM    706 HD21 LEU A  94     -40.581   9.479 -46.367  1.00 35.70           H  
ATOM    707 HD22 LEU A  94     -40.584   7.830 -45.812  1.00 35.70           H  
ATOM    708 HD23 LEU A  94     -39.932   8.215 -47.395  1.00 35.70           H  
ATOM    709  N   LYS A  95     -41.877   4.407 -44.754  1.00 24.84           N  
ATOM    710  CA  LYS A  95     -42.064   3.439 -43.676  1.00 25.20           C  
ATOM    711  C   LYS A  95     -41.922   4.148 -42.318  1.00 25.29           C  
ATOM    712  O   LYS A  95     -41.254   5.179 -42.237  1.00 21.52           O  
ATOM    713  CB  LYS A  95     -40.972   2.352 -43.800  1.00 29.60           C  
ATOM    714  CG  LYS A  95     -40.835   1.667 -45.176  1.00 48.37           C  
ATOM    715  CD  LYS A  95     -42.100   0.985 -45.724  1.00 64.90           C  
ATOM    716  CE  LYS A  95     -42.581  -0.197 -44.867  1.00 81.00           C  
ATOM    717  NZ  LYS A  95     -43.745  -0.869 -45.471  1.00 92.56           N1+
ATOM    718  H   LYS A  95     -40.947   4.804 -44.816  1.00 24.84           H  
ATOM    719  HA  LYS A  95     -43.052   2.979 -43.728  1.00 25.20           H  
ATOM    720  HB3 LYS A  95     -41.124   1.594 -43.031  1.00 29.60           H  
ATOM    721  HB2 LYS A  95     -40.005   2.805 -43.582  1.00 29.60           H  
ATOM    722  HG3 LYS A  95     -40.044   0.922 -45.103  1.00 48.37           H  
ATOM    723  HG2 LYS A  95     -40.476   2.391 -45.907  1.00 48.37           H  
ATOM    724  HD3 LYS A  95     -41.884   0.640 -46.737  1.00 64.90           H  
ATOM    725  HD2 LYS A  95     -42.898   1.719 -45.827  1.00 64.90           H  
ATOM    726  HE3 LYS A  95     -42.857   0.140 -43.867  1.00 81.00           H  
ATOM    727  HE2 LYS A  95     -41.780  -0.928 -44.752  1.00 81.00           H  
ATOM    728  HZ1 LYS A  95     -43.503  -1.204 -46.395  1.00 92.56           H  
ATOM    729  HZ2 LYS A  95     -44.032  -1.647 -44.896  1.00 92.56           H  
ATOM    730  HZ3 LYS A  95     -44.510  -0.214 -45.560  1.00 92.56           H  
ATOM    731  N   LEU A  96     -42.520   3.557 -41.270  1.00 21.13           N  
ATOM    732  CA  LEU A  96     -42.491   4.084 -39.905  1.00 20.23           C  
ATOM    733  C   LEU A  96     -41.888   3.049 -38.947  1.00 24.54           C  
ATOM    734  O   LEU A  96     -42.350   1.908 -38.907  1.00 25.68           O  
ATOM    735  CB  LEU A  96     -43.931   4.464 -39.485  1.00 20.16           C  
ATOM    736  CG  LEU A  96     -44.061   5.206 -38.133  1.00 24.42           C  
ATOM    737  CD1 LEU A  96     -43.334   6.567 -38.158  1.00 24.35           C  
ATOM    738  CD2 LEU A  96     -45.543   5.341 -37.715  1.00 25.51           C  
ATOM    739  H   LEU A  96     -43.030   2.695 -41.398  1.00 21.13           H  
ATOM    740  HA  LEU A  96     -41.871   4.981 -39.863  1.00 20.23           H  
ATOM    741  HB3 LEU A  96     -44.543   3.561 -39.460  1.00 20.16           H  
ATOM    742  HB2 LEU A  96     -44.364   5.089 -40.260  1.00 20.16           H  
ATOM    743  HG  LEU A  96     -43.582   4.603 -37.362  1.00 24.42           H  
ATOM    744 HD11 LEU A  96     -43.901   7.358 -37.669  1.00 24.35           H  
ATOM    745 HD12 LEU A  96     -42.372   6.497 -37.649  1.00 24.35           H  
ATOM    746 HD13 LEU A  96     -43.138   6.905 -39.176  1.00 24.35           H  
ATOM    747 HD21 LEU A  96     -45.835   6.367 -37.497  1.00 25.51           H  
ATOM    748 HD22 LEU A  96     -46.220   4.982 -38.491  1.00 25.51           H  
ATOM    749 HD23 LEU A  96     -45.752   4.759 -36.818  1.00 25.51           H  
ATOM    750  N   ILE A  97     -40.907   3.504 -38.155  1.00 20.09           N  
ATOM    751  CA  ILE A  97     -40.381   2.830 -36.969  1.00 19.93           C  
ATOM    752  C   ILE A  97     -40.377   3.880 -35.845  1.00 21.79           C  
ATOM    753  O   ILE A  97     -39.934   5.007 -36.072  1.00 20.79           O  
ATOM    754  CB  ILE A  97     -38.949   2.258 -37.210  1.00 22.43           C  
ATOM    755  CG1 ILE A  97     -39.018   1.015 -38.132  1.00 21.79           C  
ATOM    756  CG2 ILE A  97     -38.160   1.923 -35.920  1.00 22.55           C  
ATOM    757  CD1 ILE A  97     -37.661   0.489 -38.626  1.00 30.17           C  
ATOM    758  H   ILE A  97     -40.582   4.454 -38.274  1.00 20.09           H  
ATOM    759  HA  ILE A  97     -41.047   2.017 -36.674  1.00 19.93           H  
ATOM    760  HB  ILE A  97     -38.390   3.027 -37.741  1.00 22.43           H  
ATOM    761 HG13 ILE A  97     -39.624   1.235 -39.011  1.00 21.79           H  
ATOM    762 HG12 ILE A  97     -39.539   0.210 -37.611  1.00 21.79           H  
ATOM    763 HG21 ILE A  97     -37.176   1.515 -36.144  1.00 22.55           H  
ATOM    764 HG22 ILE A  97     -37.983   2.802 -35.303  1.00 22.55           H  
ATOM    765 HG23 ILE A  97     -38.691   1.189 -35.313  1.00 22.55           H  
ATOM    766 HD11 ILE A  97     -37.796  -0.188 -39.469  1.00 30.17           H  
ATOM    767 HD12 ILE A  97     -37.012   1.296 -38.960  1.00 30.17           H  
ATOM    768 HD13 ILE A  97     -37.140  -0.067 -37.847  1.00 30.17           H  
ATOM    769  N   HIS A  98     -40.919   3.512 -34.675  1.00 17.66           N  
ATOM    770  CA  HIS A  98     -41.262   4.474 -33.629  1.00 18.79           C  
ATOM    771  C   HIS A  98     -41.217   3.861 -32.224  1.00 23.53           C  
ATOM    772  O   HIS A  98     -41.190   2.638 -32.080  1.00 22.04           O  
ATOM    773  CB  HIS A  98     -42.655   5.072 -33.936  1.00 20.48           C  
ATOM    774  CG  HIS A  98     -43.799   4.085 -33.872  1.00 24.84           C  
ATOM    775  ND1 HIS A  98     -44.168   3.290 -34.944  1.00 27.05           N  
ATOM    776  CD2 HIS A  98     -44.660   3.750 -32.850  1.00 26.90           C  
ATOM    777  CE1 HIS A  98     -45.184   2.526 -34.537  1.00 26.35           C  
ATOM    778  NE2 HIS A  98     -45.524   2.739 -33.272  1.00 26.94           N  
ATOM    779  H   HIS A  98     -41.237   2.565 -34.526  1.00 17.66           H  
ATOM    780  HA  HIS A  98     -40.515   5.267 -33.637  1.00 18.79           H  
ATOM    781  HB3 HIS A  98     -42.654   5.514 -34.931  1.00 20.48           H  
ATOM    782  HB2 HIS A  98     -42.860   5.892 -33.248  1.00 20.48           H  
ATOM    783  HD1 HIS A  98     -43.747   3.282 -35.861  1.00 27.05           H  
ATOM    784  HD2 HIS A  98     -44.708   4.141 -31.844  1.00 26.90           H  
ATOM    785  HE1 HIS A  98     -45.676   1.803 -35.171  1.00 26.35           H  
ATOM    786  N   HIS A  99     -41.242   4.753 -31.220  1.00 22.08           N  
ATOM    787  CA  HIS A  99     -41.290   4.428 -29.793  1.00 21.00           C  
ATOM    788  C   HIS A  99     -42.166   5.446 -29.042  1.00 21.51           C  
ATOM    789  O   HIS A  99     -42.448   6.527 -29.566  1.00 21.24           O  
ATOM    790  CB  HIS A  99     -39.869   4.430 -29.194  1.00 21.26           C  
ATOM    791  CG  HIS A  99     -38.819   3.640 -29.935  1.00 25.33           C  
ATOM    792  ND1 HIS A  99     -38.668   2.256 -29.796  1.00 27.21           N  
ATOM    793  CD2 HIS A  99     -37.868   4.105 -30.817  1.00 27.43           C  
ATOM    794  CE1 HIS A  99     -37.654   1.944 -30.592  1.00 26.65           C  
ATOM    795  NE2 HIS A  99     -37.141   3.001 -31.224  1.00 27.24           N  
ATOM    796  H   HIS A  99     -41.275   5.739 -31.438  1.00 22.08           H  
ATOM    797  HA  HIS A  99     -41.734   3.439 -29.665  1.00 21.00           H  
ATOM    798  HB3 HIS A  99     -39.910   4.051 -28.173  1.00 21.26           H  
ATOM    799  HB2 HIS A  99     -39.512   5.458 -29.119  1.00 21.26           H  
ATOM    800  HD2 HIS A  99     -37.669   5.104 -31.172  1.00 27.43           H  
ATOM    801  HE1 HIS A  99     -37.278   0.939 -30.713  1.00 26.65           H  
ATOM    802  HE2 HIS A  99     -36.365   2.994 -31.870  1.00 27.24           H  
ATOM    803  N   ASP A 100     -42.545   5.084 -27.804  1.00 16.72           N  
ATOM    804  CA  ASP A 100     -43.276   5.942 -26.871  1.00 17.13           C  
ATOM    805  C   ASP A 100     -42.302   6.923 -26.188  1.00 20.05           C  
ATOM    806  O   ASP A 100     -41.540   6.512 -25.315  1.00 21.07           O  
ATOM    807  CB  ASP A 100     -44.088   5.100 -25.851  1.00 18.05           C  
ATOM    808  CG  ASP A 100     -44.950   5.865 -24.824  1.00 21.55           C  
ATOM    809  OD1 ASP A 100     -45.210   7.074 -25.015  1.00 22.29           O  
ATOM    810  OD2 ASP A 100     -45.417   5.186 -23.883  1.00 23.80           O1-
ATOM    811  H   ASP A 100     -42.263   4.184 -27.442  1.00 16.72           H  
ATOM    812  HA  ASP A 100     -43.998   6.508 -27.457  1.00 17.13           H  
ATOM    813  HB3 ASP A 100     -43.412   4.430 -25.317  1.00 18.05           H  
ATOM    814  HB2 ASP A 100     -44.756   4.440 -26.406  1.00 18.05           H  
ATOM    815  N   SER A 101     -42.364   8.202 -26.589  1.00 16.15           N  
ATOM    816  CA  SER A 101     -41.516   9.273 -26.056  1.00 14.77           C  
ATOM    817  C   SER A 101     -41.941   9.792 -24.668  1.00 18.66           C  
ATOM    818  O   SER A 101     -41.108  10.381 -23.981  1.00 17.22           O  
ATOM    819  CB  SER A 101     -41.434  10.397 -27.106  1.00 16.87           C  
ATOM    820  OG  SER A 101     -42.568  11.243 -27.130  1.00 22.59           O  
ATOM    821  H   SER A 101     -43.034   8.463 -27.298  1.00 16.15           H  
ATOM    822  HA  SER A 101     -40.508   8.866 -25.949  1.00 14.77           H  
ATOM    823  HB3 SER A 101     -41.313   9.952 -28.089  1.00 16.87           H  
ATOM    824  HB2 SER A 101     -40.556  11.016 -26.926  1.00 16.87           H  
ATOM    825  HG  SER A 101     -43.293  10.774 -27.549  1.00 22.59           H  
ATOM    826  N   LYS A 102     -43.218   9.575 -24.294  1.00 15.18           N  
ATOM    827  CA  LYS A 102     -43.855   9.934 -23.018  1.00 14.46           C  
ATOM    828  C   LYS A 102     -43.897  11.445 -22.691  1.00 18.15           C  
ATOM    829  O   LYS A 102     -44.203  11.792 -21.550  1.00 16.07           O  
ATOM    830  CB  LYS A 102     -43.242   9.105 -21.858  1.00 15.50           C  
ATOM    831  CG  LYS A 102     -43.463   7.595 -22.025  1.00 21.36           C  
ATOM    832  CD  LYS A 102     -42.980   6.775 -20.824  1.00 24.61           C  
ATOM    833  CE  LYS A 102     -43.075   5.265 -21.095  1.00 55.36           C  
ATOM    834  NZ  LYS A 102     -42.538   4.475 -19.975  1.00 73.60           N1+
ATOM    835  H   LYS A 102     -43.807   9.041 -24.918  1.00 15.18           H  
ATOM    836  HA  LYS A 102     -44.899   9.638 -23.125  1.00 14.46           H  
ATOM    837  HB3 LYS A 102     -43.688   9.402 -20.909  1.00 15.50           H  
ATOM    838  HB2 LYS A 102     -42.176   9.311 -21.760  1.00 15.50           H  
ATOM    839  HG3 LYS A 102     -42.949   7.250 -22.923  1.00 21.36           H  
ATOM    840  HG2 LYS A 102     -44.524   7.401 -22.184  1.00 21.36           H  
ATOM    841  HD3 LYS A 102     -43.590   7.030 -19.956  1.00 24.61           H  
ATOM    842  HD2 LYS A 102     -41.958   7.057 -20.569  1.00 24.61           H  
ATOM    843  HE3 LYS A 102     -42.517   5.008 -21.997  1.00 55.36           H  
ATOM    844  HE2 LYS A 102     -44.113   4.977 -21.266  1.00 55.36           H  
ATOM    845  HZ1 LYS A 102     -41.561   4.706 -19.850  1.00 73.60           H  
ATOM    846  HZ2 LYS A 102     -43.049   4.691 -19.132  1.00 73.60           H  
ATOM    847  HZ3 LYS A 102     -42.627   3.491 -20.184  1.00 73.60           H  
ATOM    848  N   CYS A 103     -43.530  12.298 -23.659  1.00 17.40           N  
ATOM    849  CA  CYS A 103     -43.337  13.747 -23.540  1.00 18.16           C  
ATOM    850  C   CYS A 103     -42.070  14.088 -22.731  1.00 19.67           C  
ATOM    851  O   CYS A 103     -41.907  15.214 -22.261  1.00 17.95           O  
ATOM    852  CB  CYS A 103     -44.602  14.477 -23.026  1.00 19.83           C  
ATOM    853  SG  CYS A 103     -45.383  15.702 -24.103  1.00 25.23           S  
ATOM    854  H   CYS A 103     -43.233  11.875 -24.527  1.00 17.40           H  
ATOM    855  HA  CYS A 103     -43.132  14.090 -24.551  1.00 18.16           H  
ATOM    856  HB3 CYS A 103     -44.416  14.957 -22.065  1.00 19.83           H  
ATOM    857  HB2 CYS A 103     -45.390  13.761 -22.831  1.00 19.83           H  
ATOM    858  N   ASP A 104     -41.189  13.101 -22.532  1.00 16.67           N  
ATOM    859  CA  ASP A 104     -40.105  13.136 -21.569  1.00 16.22           C  
ATOM    860  C   ASP A 104     -38.777  13.000 -22.328  1.00 18.75           C  
ATOM    861  O   ASP A 104     -38.559  11.957 -22.950  1.00 16.54           O  
ATOM    862  CB  ASP A 104     -40.344  11.991 -20.549  1.00 18.35           C  
ATOM    863  CG  ASP A 104     -39.178  11.705 -19.601  1.00 32.04           C  
ATOM    864  OD1 ASP A 104     -38.453  12.662 -19.264  1.00 30.99           O  
ATOM    865  OD2 ASP A 104     -39.001  10.520 -19.253  1.00 37.98           O1-
ATOM    866  H   ASP A 104     -41.327  12.214 -23.005  1.00 16.67           H  
ATOM    867  HA  ASP A 104     -40.133  14.064 -21.000  1.00 16.22           H  
ATOM    868  HB3 ASP A 104     -40.567  11.068 -21.085  1.00 18.35           H  
ATOM    869  HB2 ASP A 104     -41.226  12.211 -19.947  1.00 18.35           H  
ATOM    870  N   PRO A 105     -37.853  13.982 -22.254  1.00 15.87           N  
ATOM    871  CA  PRO A 105     -36.527  13.853 -22.858  1.00 14.66           C  
ATOM    872  C   PRO A 105     -35.629  12.859 -22.096  1.00 15.66           C  
ATOM    873  O   PRO A 105     -34.636  12.408 -22.667  1.00 16.00           O  
ATOM    874  CB  PRO A 105     -35.959  15.275 -22.886  1.00 16.92           C  
ATOM    875  CG  PRO A 105     -36.652  15.987 -21.736  1.00 21.32           C  
ATOM    876  CD  PRO A 105     -37.998  15.272 -21.583  1.00 17.07           C  
ATOM    877  HA  PRO A 105     -36.617  13.498 -23.882  1.00 14.66           H  
ATOM    878  HB3 PRO A 105     -36.230  15.754 -23.828  1.00 16.92           H  
ATOM    879  HB2 PRO A 105     -34.870  15.310 -22.809  1.00 16.92           H  
ATOM    880  HG3 PRO A 105     -36.757  17.059 -21.906  1.00 21.32           H  
ATOM    881  HG2 PRO A 105     -36.063  15.858 -20.828  1.00 21.32           H  
ATOM    882  HD2 PRO A 105     -38.241  15.157 -20.525  1.00 17.07           H  
ATOM    883  HD3 PRO A 105     -38.806  15.821 -22.061  1.00 17.07           H  
ATOM    884  N   GLY A 106     -35.998  12.430 -20.874  1.00 13.56           N  
ATOM    885  CA  GLY A 106     -35.307  11.343 -20.178  1.00 12.80           C  
ATOM    886  C   GLY A 106     -35.566  10.010 -20.893  1.00 20.64           C  
ATOM    887  O   GLY A 106     -34.618   9.287 -21.205  1.00 20.15           O  
ATOM    888  H   GLY A 106     -36.839  12.784 -20.434  1.00 13.56           H  
ATOM    889  HA3 GLY A 106     -35.696  11.271 -19.163  1.00 12.80           H  
ATOM    890  HA2 GLY A 106     -34.237  11.544 -20.109  1.00 12.80           H  
ATOM    891  N   GLN A 107     -36.846   9.720 -21.190  1.00 19.86           N  
ATOM    892  CA  GLN A 107     -37.287   8.538 -21.932  1.00 20.99           C  
ATOM    893  C   GLN A 107     -36.907   8.602 -23.424  1.00 24.79           C  
ATOM    894  O   GLN A 107     -36.507   7.582 -23.987  1.00 25.79           O  
ATOM    895  CB  GLN A 107     -38.814   8.368 -21.746  1.00 23.22           C  
ATOM    896  CG  GLN A 107     -39.420   7.102 -22.386  1.00 44.23           C  
ATOM    897  CD  GLN A 107     -38.977   5.825 -21.668  1.00 57.56           C  
ATOM    898  OE1 GLN A 107     -39.562   5.444 -20.657  1.00 55.21           O  
ATOM    899  NE2 GLN A 107     -37.941   5.160 -22.184  1.00 48.68           N  
ATOM    900  H   GLN A 107     -37.575  10.354 -20.895  1.00 19.86           H  
ATOM    901  HA  GLN A 107     -36.782   7.676 -21.494  1.00 20.99           H  
ATOM    902  HB3 GLN A 107     -39.325   9.242 -22.151  1.00 23.22           H  
ATOM    903  HB2 GLN A 107     -39.049   8.363 -20.681  1.00 23.22           H  
ATOM    904  HG3 GLN A 107     -39.189   7.043 -23.449  1.00 44.23           H  
ATOM    905  HG2 GLN A 107     -40.506   7.160 -22.338  1.00 44.23           H  
ATOM    906 HE22 GLN A 107     -37.616   4.311 -21.747  1.00 48.68           H  
ATOM    907 HE21 GLN A 107     -37.480   5.501 -23.016  1.00 48.68           H  
ATOM    908  N   ALA A 108     -37.046   9.792 -24.032  1.00 18.16           N  
ATOM    909  CA  ALA A 108     -36.810  10.018 -25.456  1.00 16.62           C  
ATOM    910  C   ALA A 108     -35.326  10.115 -25.849  1.00 19.05           C  
ATOM    911  O   ALA A 108     -35.052  10.008 -27.040  1.00 16.97           O  
ATOM    912  CB  ALA A 108     -37.587  11.256 -25.918  1.00 16.94           C  
ATOM    913  H   ALA A 108     -37.404  10.580 -23.507  1.00 18.16           H  
ATOM    914  HA  ALA A 108     -37.226   9.165 -25.995  1.00 16.62           H  
ATOM    915  HB1 ALA A 108     -37.585  11.327 -27.005  1.00 16.94           H  
ATOM    916  HB2 ALA A 108     -38.627  11.212 -25.595  1.00 16.94           H  
ATOM    917  HB3 ALA A 108     -37.156  12.176 -25.527  1.00 16.94           H  
ATOM    918  N   THR A 109     -34.396  10.271 -24.885  1.00 15.38           N  
ATOM    919  CA  THR A 109     -32.950  10.145 -25.126  1.00 16.03           C  
ATOM    920  C   THR A 109     -32.550   8.670 -25.338  1.00 19.75           C  
ATOM    921  O   THR A 109     -31.714   8.400 -26.201  1.00 19.84           O  
ATOM    922  CB  THR A 109     -32.107  10.721 -23.954  1.00 20.00           C  
ATOM    923  OG1 THR A 109     -32.182  12.127 -23.977  1.00 16.93           O  
ATOM    924  CG2 THR A 109     -30.605  10.382 -23.931  1.00 15.46           C  
ATOM    925  H   THR A 109     -34.685  10.387 -23.924  1.00 15.38           H  
ATOM    926  HA  THR A 109     -32.700  10.697 -26.035  1.00 16.03           H  
ATOM    927  HB  THR A 109     -32.557  10.400 -23.015  1.00 20.00           H  
ATOM    928  HG1 THR A 109     -33.060  12.388 -23.678  1.00 16.93           H  
ATOM    929 HG21 THR A 109     -30.071  11.002 -23.211  1.00 15.46           H  
ATOM    930 HG22 THR A 109     -30.429   9.348 -23.645  1.00 15.46           H  
ATOM    931 HG23 THR A 109     -30.146  10.549 -24.901  1.00 15.46           H  
ATOM    932  N   LYS A 110     -33.184   7.744 -24.592  1.00 14.26           N  
ATOM    933  CA  LYS A 110     -33.044   6.299 -24.783  1.00 14.32           C  
ATOM    934  C   LYS A 110     -33.581   5.831 -26.144  1.00 18.76           C  
ATOM    935  O   LYS A 110     -32.911   5.042 -26.808  1.00 18.22           O  
ATOM    936  CB  LYS A 110     -33.635   5.548 -23.565  1.00 17.73           C  
ATOM    937  CG  LYS A 110     -33.760   4.014 -23.691  1.00 24.56           C  
ATOM    938  CD  LYS A 110     -32.433   3.282 -23.959  1.00 41.48           C  
ATOM    939  CE  LYS A 110     -32.639   1.770 -24.139  1.00 53.72           C  
ATOM    940  NZ  LYS A 110     -31.389   1.087 -24.512  1.00 64.83           N1+
ATOM    941  H   LYS A 110     -33.865   8.038 -23.906  1.00 14.26           H  
ATOM    942  HA  LYS A 110     -31.980   6.083 -24.801  1.00 14.32           H  
ATOM    943  HB3 LYS A 110     -34.632   5.934 -23.357  1.00 17.73           H  
ATOM    944  HB2 LYS A 110     -33.039   5.786 -22.684  1.00 17.73           H  
ATOM    945  HG3 LYS A 110     -34.481   3.767 -24.471  1.00 24.56           H  
ATOM    946  HG2 LYS A 110     -34.190   3.628 -22.766  1.00 24.56           H  
ATOM    947  HD3 LYS A 110     -31.751   3.469 -23.129  1.00 41.48           H  
ATOM    948  HD2 LYS A 110     -31.944   3.690 -24.843  1.00 41.48           H  
ATOM    949  HE3 LYS A 110     -33.374   1.579 -24.921  1.00 53.72           H  
ATOM    950  HE2 LYS A 110     -33.025   1.328 -23.220  1.00 53.72           H  
ATOM    951  HZ1 LYS A 110     -30.683   1.262 -23.810  1.00 64.83           H  
ATOM    952  HZ2 LYS A 110     -31.558   0.095 -24.589  1.00 64.83           H  
ATOM    953  HZ3 LYS A 110     -31.078   1.437 -25.408  1.00 64.83           H  
ATOM    954  N   TYR A 111     -34.742   6.362 -26.556  1.00 15.54           N  
ATOM    955  CA  TYR A 111     -35.354   6.036 -27.840  1.00 16.55           C  
ATOM    956  C   TYR A 111     -34.780   6.804 -29.041  1.00 20.93           C  
ATOM    957  O   TYR A 111     -34.932   6.308 -30.154  1.00 20.67           O  
ATOM    958  CB  TYR A 111     -36.882   6.144 -27.730  1.00 19.06           C  
ATOM    959  CG  TYR A 111     -37.531   5.092 -26.840  1.00 23.31           C  
ATOM    960  CD1 TYR A 111     -37.210   3.722 -26.987  1.00 24.43           C  
ATOM    961  CD2 TYR A 111     -38.496   5.474 -25.887  1.00 26.46           C  
ATOM    962  CE1 TYR A 111     -37.840   2.749 -26.188  1.00 26.07           C  
ATOM    963  CE2 TYR A 111     -39.134   4.498 -25.097  1.00 30.63           C  
ATOM    964  CZ  TYR A 111     -38.805   3.138 -25.241  1.00 39.67           C  
ATOM    965  OH  TYR A 111     -39.425   2.202 -24.467  1.00 49.09           O  
ATOM    966  H   TYR A 111     -35.246   7.004 -25.959  1.00 15.54           H  
ATOM    967  HA  TYR A 111     -35.121   4.997 -28.059  1.00 16.55           H  
ATOM    968  HB3 TYR A 111     -37.324   6.039 -28.720  1.00 19.06           H  
ATOM    969  HB2 TYR A 111     -37.156   7.141 -27.382  1.00 19.06           H  
ATOM    970  HD1 TYR A 111     -36.499   3.393 -27.729  1.00 24.43           H  
ATOM    971  HD2 TYR A 111     -38.763   6.514 -25.769  1.00 26.46           H  
ATOM    972  HE1 TYR A 111     -37.587   1.707 -26.317  1.00 26.07           H  
ATOM    973  HE2 TYR A 111     -39.879   4.791 -24.373  1.00 30.63           H  
ATOM    974  HH  TYR A 111     -39.142   1.305 -24.661  1.00 49.09           H  
ATOM    975  N   LEU A 112     -34.076   7.930 -28.824  1.00 14.96           N  
ATOM    976  CA  LEU A 112     -33.292   8.616 -29.859  1.00 14.57           C  
ATOM    977  C   LEU A 112     -32.097   7.756 -30.310  1.00 20.79           C  
ATOM    978  O   LEU A 112     -31.894   7.607 -31.513  1.00 19.79           O  
ATOM    979  CB  LEU A 112     -32.870  10.022 -29.366  1.00 14.06           C  
ATOM    980  CG  LEU A 112     -31.945  10.829 -30.309  1.00 17.86           C  
ATOM    981  CD1 LEU A 112     -32.607  11.111 -31.676  1.00 16.00           C  
ATOM    982  CD2 LEU A 112     -31.436  12.115 -29.625  1.00 18.18           C  
ATOM    983  H   LEU A 112     -34.011   8.309 -27.890  1.00 14.96           H  
ATOM    984  HA  LEU A 112     -33.943   8.748 -30.725  1.00 14.57           H  
ATOM    985  HB3 LEU A 112     -32.373   9.911 -28.402  1.00 14.06           H  
ATOM    986  HB2 LEU A 112     -33.764  10.614 -29.174  1.00 14.06           H  
ATOM    987  HG  LEU A 112     -31.050  10.237 -30.498  1.00 17.86           H  
ATOM    988 HD11 LEU A 112     -32.438  12.131 -32.022  1.00 16.00           H  
ATOM    989 HD12 LEU A 112     -32.208  10.447 -32.442  1.00 16.00           H  
ATOM    990 HD13 LEU A 112     -33.686  10.959 -31.646  1.00 16.00           H  
ATOM    991 HD21 LEU A 112     -31.719  13.020 -30.157  1.00 18.18           H  
ATOM    992 HD22 LEU A 112     -31.810  12.217 -28.605  1.00 18.18           H  
ATOM    993 HD23 LEU A 112     -30.348  12.109 -29.570  1.00 18.18           H  
ATOM    994  N   TYR A 113     -31.380   7.155 -29.341  1.00 19.09           N  
ATOM    995  CA  TYR A 113     -30.335   6.152 -29.568  1.00 18.14           C  
ATOM    996  C   TYR A 113     -30.849   4.907 -30.318  1.00 23.33           C  
ATOM    997  O   TYR A 113     -30.146   4.395 -31.189  1.00 23.91           O  
ATOM    998  CB  TYR A 113     -29.704   5.773 -28.209  1.00 18.22           C  
ATOM    999  CG  TYR A 113     -28.674   4.656 -28.250  1.00 18.68           C  
ATOM   1000  CD1 TYR A 113     -27.358   4.938 -28.664  1.00 20.52           C  
ATOM   1001  CD2 TYR A 113     -29.030   3.333 -27.911  1.00 19.21           C  
ATOM   1002  CE1 TYR A 113     -26.407   3.906 -28.764  1.00 19.92           C  
ATOM   1003  CE2 TYR A 113     -28.082   2.297 -28.019  1.00 20.03           C  
ATOM   1004  CZ  TYR A 113     -26.772   2.582 -28.455  1.00 24.39           C  
ATOM   1005  OH  TYR A 113     -25.863   1.574 -28.586  1.00 25.21           O  
ATOM   1006  H   TYR A 113     -31.613   7.339 -28.375  1.00 19.09           H  
ATOM   1007  HA  TYR A 113     -29.564   6.621 -30.182  1.00 18.14           H  
ATOM   1008  HB3 TYR A 113     -30.486   5.478 -27.511  1.00 18.22           H  
ATOM   1009  HB2 TYR A 113     -29.239   6.652 -27.767  1.00 18.22           H  
ATOM   1010  HD1 TYR A 113     -27.091   5.946 -28.934  1.00 20.52           H  
ATOM   1011  HD2 TYR A 113     -30.039   3.106 -27.597  1.00 19.21           H  
ATOM   1012  HE1 TYR A 113     -25.407   4.136 -29.102  1.00 19.92           H  
ATOM   1013  HE2 TYR A 113     -28.365   1.283 -27.781  1.00 20.03           H  
ATOM   1014  HH  TYR A 113     -24.989   1.889 -28.828  1.00 25.21           H  
ATOM   1015  N   GLU A 114     -32.070   4.469 -29.970  1.00 21.30           N  
ATOM   1016  CA  GLU A 114     -32.730   3.276 -30.501  1.00 22.14           C  
ATOM   1017  C   GLU A 114     -33.249   3.457 -31.947  1.00 25.33           C  
ATOM   1018  O   GLU A 114     -33.543   2.454 -32.595  1.00 25.97           O  
ATOM   1019  CB  GLU A 114     -33.871   2.901 -29.524  1.00 24.24           C  
ATOM   1020  CG  GLU A 114     -34.124   1.386 -29.373  1.00 47.29           C  
ATOM   1021  CD  GLU A 114     -33.065   0.616 -28.556  1.00 78.75           C  
ATOM   1022  OE1 GLU A 114     -32.253   1.250 -27.842  1.00 80.75           O  
ATOM   1023  OE2 GLU A 114     -33.086  -0.629 -28.657  1.00 68.37           O1-
ATOM   1024  H   GLU A 114     -32.571   4.956 -29.240  1.00 21.30           H  
ATOM   1025  HA  GLU A 114     -31.986   2.478 -30.512  1.00 22.14           H  
ATOM   1026  HB3 GLU A 114     -34.798   3.368 -29.855  1.00 24.24           H  
ATOM   1027  HB2 GLU A 114     -33.695   3.329 -28.538  1.00 24.24           H  
ATOM   1028  HG3 GLU A 114     -34.233   0.930 -30.358  1.00 47.29           H  
ATOM   1029  HG2 GLU A 114     -35.081   1.243 -28.870  1.00 47.29           H  
ATOM   1030  N   LEU A 115     -33.341   4.710 -32.432  1.00 21.08           N  
ATOM   1031  CA  LEU A 115     -33.668   5.060 -33.819  1.00 21.33           C  
ATOM   1032  C   LEU A 115     -32.394   5.264 -34.657  1.00 26.35           C  
ATOM   1033  O   LEU A 115     -32.393   4.899 -35.832  1.00 27.44           O  
ATOM   1034  CB  LEU A 115     -34.523   6.349 -33.844  1.00 20.67           C  
ATOM   1035  CG  LEU A 115     -35.943   6.180 -33.263  1.00 24.09           C  
ATOM   1036  CD1 LEU A 115     -36.573   7.545 -32.911  1.00 22.81           C  
ATOM   1037  CD2 LEU A 115     -36.850   5.318 -34.163  1.00 25.26           C  
ATOM   1038  H   LEU A 115     -33.116   5.485 -31.823  1.00 21.08           H  
ATOM   1039  HA  LEU A 115     -34.239   4.252 -34.280  1.00 21.33           H  
ATOM   1040  HB3 LEU A 115     -34.604   6.734 -34.862  1.00 20.67           H  
ATOM   1041  HB2 LEU A 115     -33.994   7.121 -33.280  1.00 20.67           H  
ATOM   1042  HG  LEU A 115     -35.847   5.633 -32.330  1.00 24.09           H  
ATOM   1043 HD11 LEU A 115     -37.593   7.649 -33.275  1.00 22.81           H  
ATOM   1044 HD12 LEU A 115     -36.613   7.684 -31.831  1.00 22.81           H  
ATOM   1045 HD13 LEU A 115     -36.002   8.379 -33.321  1.00 22.81           H  
ATOM   1046 HD21 LEU A 115     -37.828   5.766 -34.339  1.00 25.26           H  
ATOM   1047 HD22 LEU A 115     -36.397   5.140 -35.135  1.00 25.26           H  
ATOM   1048 HD23 LEU A 115     -37.030   4.344 -33.710  1.00 25.26           H  
ATOM   1049  N   LEU A 116     -31.350   5.849 -34.045  1.00 21.52           N  
ATOM   1050  CA  LEU A 116     -30.074   6.180 -34.679  1.00 20.36           C  
ATOM   1051  C   LEU A 116     -29.210   4.936 -34.942  1.00 26.27           C  
ATOM   1052  O   LEU A 116     -28.944   4.619 -36.100  1.00 26.02           O  
ATOM   1053  CB  LEU A 116     -29.315   7.197 -33.794  1.00 19.39           C  
ATOM   1054  CG  LEU A 116     -29.858   8.636 -33.862  1.00 22.64           C  
ATOM   1055  CD1 LEU A 116     -29.250   9.491 -32.739  1.00 23.00           C  
ATOM   1056  CD2 LEU A 116     -29.631   9.277 -35.241  1.00 22.54           C  
ATOM   1057  H   LEU A 116     -31.442   6.130 -33.079  1.00 21.52           H  
ATOM   1058  HA  LEU A 116     -30.281   6.641 -35.645  1.00 20.36           H  
ATOM   1059  HB3 LEU A 116     -28.257   7.220 -34.063  1.00 19.39           H  
ATOM   1060  HB2 LEU A 116     -29.351   6.854 -32.760  1.00 19.39           H  
ATOM   1061  HG  LEU A 116     -30.934   8.606 -33.691  1.00 22.64           H  
ATOM   1062 HD11 LEU A 116     -29.702  10.482 -32.703  1.00 23.00           H  
ATOM   1063 HD12 LEU A 116     -29.394   9.026 -31.763  1.00 23.00           H  
ATOM   1064 HD13 LEU A 116     -28.178   9.618 -32.881  1.00 23.00           H  
ATOM   1065 HD21 LEU A 116     -29.245  10.293 -35.159  1.00 22.54           H  
ATOM   1066 HD22 LEU A 116     -28.926   8.711 -35.850  1.00 22.54           H  
ATOM   1067 HD23 LEU A 116     -30.570   9.324 -35.791  1.00 22.54           H  
ATOM   1068  N   TYR A 117     -28.769   4.281 -33.857  1.00 22.55           N  
ATOM   1069  CA  TYR A 117     -27.742   3.235 -33.861  1.00 21.43           C  
ATOM   1070  C   TYR A 117     -28.248   1.833 -34.237  1.00 27.73           C  
ATOM   1071  O   TYR A 117     -27.422   0.925 -34.340  1.00 28.10           O  
ATOM   1072  CB  TYR A 117     -27.022   3.242 -32.498  1.00 20.04           C  
ATOM   1073  CG  TYR A 117     -26.137   4.459 -32.302  1.00 20.20           C  
ATOM   1074  CD1 TYR A 117     -26.691   5.682 -31.876  1.00 19.72           C  
ATOM   1075  CD2 TYR A 117     -24.759   4.382 -32.587  1.00 21.55           C  
ATOM   1076  CE1 TYR A 117     -25.878   6.823 -31.756  1.00 19.96           C  
ATOM   1077  CE2 TYR A 117     -23.934   5.510 -32.420  1.00 20.93           C  
ATOM   1078  CZ  TYR A 117     -24.496   6.733 -32.008  1.00 24.99           C  
ATOM   1079  OH  TYR A 117     -23.706   7.830 -31.848  1.00 26.10           O  
ATOM   1080  H   TYR A 117     -29.085   4.576 -32.942  1.00 22.55           H  
ATOM   1081  HA  TYR A 117     -27.004   3.498 -34.622  1.00 21.43           H  
ATOM   1082  HB3 TYR A 117     -26.385   2.363 -32.403  1.00 20.04           H  
ATOM   1083  HB2 TYR A 117     -27.739   3.173 -31.678  1.00 20.04           H  
ATOM   1084  HD1 TYR A 117     -27.744   5.751 -31.650  1.00 19.72           H  
ATOM   1085  HD2 TYR A 117     -24.336   3.457 -32.944  1.00 21.55           H  
ATOM   1086  HE1 TYR A 117     -26.319   7.760 -31.456  1.00 19.96           H  
ATOM   1087  HE2 TYR A 117     -22.877   5.438 -32.626  1.00 20.93           H  
ATOM   1088  HH  TYR A 117     -22.761   7.626 -31.836  1.00 26.10           H  
ATOM   1089  N   ASN A 118     -29.562   1.683 -34.467  1.00 25.01           N  
ATOM   1090  CA  ASN A 118     -30.171   0.460 -34.984  1.00 25.23           C  
ATOM   1091  C   ASN A 118     -30.612   0.710 -36.430  1.00 31.81           C  
ATOM   1092  O   ASN A 118     -31.358   1.657 -36.691  1.00 31.06           O  
ATOM   1093  CB  ASN A 118     -31.377   0.054 -34.109  1.00 22.99           C  
ATOM   1094  CG  ASN A 118     -31.010  -0.343 -32.674  1.00 41.05           C  
ATOM   1095  OD1 ASN A 118     -29.901  -0.798 -32.399  1.00 34.29           O  
ATOM   1096  ND2 ASN A 118     -31.961  -0.193 -31.752  1.00 29.47           N  
ATOM   1097  H   ASN A 118     -30.174   2.481 -34.379  1.00 25.01           H  
ATOM   1098  HA  ASN A 118     -29.450  -0.360 -34.976  1.00 25.23           H  
ATOM   1099  HB3 ASN A 118     -31.877  -0.806 -34.557  1.00 22.99           H  
ATOM   1100  HB2 ASN A 118     -32.112   0.860 -34.091  1.00 22.99           H  
ATOM   1101 HD22 ASN A 118     -31.792  -0.458 -30.791  1.00 29.47           H  
ATOM   1102 HD21 ASN A 118     -32.860   0.193 -32.004  1.00 29.47           H  
ATOM   1103  N   ASP A 119     -30.165  -0.183 -37.327  1.00 30.34           N  
ATOM   1104  CA  ASP A 119     -30.569  -0.260 -38.735  1.00 29.44           C  
ATOM   1105  C   ASP A 119     -32.059  -0.660 -38.846  1.00 29.86           C  
ATOM   1106  O   ASP A 119     -32.520  -1.440 -38.008  1.00 29.88           O  
ATOM   1107  CB  ASP A 119     -29.694  -1.270 -39.526  1.00 31.41           C  
ATOM   1108  CG  ASP A 119     -28.174  -1.014 -39.523  1.00 41.29           C  
ATOM   1109  OD1 ASP A 119     -27.753   0.142 -39.290  1.00 37.19           O  
ATOM   1110  OD2 ASP A 119     -27.450  -1.971 -39.876  1.00 46.27           O1-
ATOM   1111  H   ASP A 119     -29.540  -0.914 -37.019  1.00 30.34           H  
ATOM   1112  HA  ASP A 119     -30.414   0.735 -39.147  1.00 29.44           H  
ATOM   1113  HB3 ASP A 119     -30.012  -1.304 -40.569  1.00 31.41           H  
ATOM   1114  HB2 ASP A 119     -29.857  -2.270 -39.120  1.00 31.41           H  
ATOM   1115  N   PRO A 120     -32.799  -0.157 -39.861  1.00 23.66           N  
ATOM   1116  CA  PRO A 120     -32.347   0.692 -40.984  1.00 22.62           C  
ATOM   1117  C   PRO A 120     -32.126   2.169 -40.611  1.00 28.89           C  
ATOM   1118  O   PRO A 120     -32.738   2.662 -39.664  1.00 29.44           O  
ATOM   1119  CB  PRO A 120     -33.497   0.552 -41.995  1.00 23.57           C  
ATOM   1120  CG  PRO A 120     -34.734   0.343 -41.136  1.00 27.63           C  
ATOM   1121  CD  PRO A 120     -34.213  -0.509 -39.993  1.00 23.13           C  
ATOM   1122  HA  PRO A 120     -31.430   0.298 -41.423  1.00 22.62           H  
ATOM   1123  HB3 PRO A 120     -33.329  -0.331 -42.614  1.00 23.57           H  
ATOM   1124  HB2 PRO A 120     -33.600   1.404 -42.669  1.00 23.57           H  
ATOM   1125  HG3 PRO A 120     -35.558  -0.131 -41.665  1.00 27.63           H  
ATOM   1126  HG2 PRO A 120     -35.081   1.304 -40.753  1.00 27.63           H  
ATOM   1127  HD2 PRO A 120     -34.776  -0.335 -39.075  1.00 23.13           H  
ATOM   1128  HD3 PRO A 120     -34.289  -1.568 -40.244  1.00 23.13           H  
ATOM   1129  N   ILE A 121     -31.260   2.840 -41.389  1.00 25.47           N  
ATOM   1130  CA  ILE A 121     -30.969   4.275 -41.298  1.00 25.93           C  
ATOM   1131  C   ILE A 121     -32.227   5.125 -41.586  1.00 28.53           C  
ATOM   1132  O   ILE A 121     -32.931   4.863 -42.563  1.00 28.72           O  
ATOM   1133  CB  ILE A 121     -29.827   4.681 -42.285  1.00 30.18           C  
ATOM   1134  CG1 ILE A 121     -28.491   4.016 -41.872  1.00 30.94           C  
ATOM   1135  CG2 ILE A 121     -29.622   6.206 -42.461  1.00 31.98           C  
ATOM   1136  CD1 ILE A 121     -27.368   4.156 -42.912  1.00 36.39           C  
ATOM   1137  H   ILE A 121     -30.798   2.353 -42.143  1.00 25.47           H  
ATOM   1138  HA  ILE A 121     -30.635   4.474 -40.278  1.00 25.93           H  
ATOM   1139  HB  ILE A 121     -30.093   4.284 -43.266  1.00 30.18           H  
ATOM   1140 HG13 ILE A 121     -28.639   2.953 -41.677  1.00 30.94           H  
ATOM   1141 HG12 ILE A 121     -28.154   4.442 -40.927  1.00 30.94           H  
ATOM   1142 HG21 ILE A 121     -28.811   6.426 -43.154  1.00 31.98           H  
ATOM   1143 HG22 ILE A 121     -30.504   6.697 -42.869  1.00 31.98           H  
ATOM   1144 HG23 ILE A 121     -29.381   6.687 -41.516  1.00 31.98           H  
ATOM   1145 HD11 ILE A 121     -26.707   3.290 -42.891  1.00 36.39           H  
ATOM   1146 HD12 ILE A 121     -27.758   4.246 -43.926  1.00 36.39           H  
ATOM   1147 HD13 ILE A 121     -26.758   5.037 -42.711  1.00 36.39           H  
ATOM   1148  N   LYS A 122     -32.470   6.125 -40.724  1.00 21.29           N  
ATOM   1149  CA  LYS A 122     -33.593   7.055 -40.835  1.00 19.58           C  
ATOM   1150  C   LYS A 122     -33.154   8.298 -41.618  1.00 22.25           C  
ATOM   1151  O   LYS A 122     -32.045   8.779 -41.394  1.00 20.38           O  
ATOM   1152  CB  LYS A 122     -34.071   7.465 -39.421  1.00 21.43           C  
ATOM   1153  CG  LYS A 122     -34.365   6.296 -38.461  1.00 25.93           C  
ATOM   1154  CD  LYS A 122     -35.277   5.211 -39.061  1.00 25.75           C  
ATOM   1155  CE  LYS A 122     -35.759   4.143 -38.068  1.00 25.23           C  
ATOM   1156  NZ  LYS A 122     -34.659   3.391 -37.434  1.00 25.15           N1+
ATOM   1157  H   LYS A 122     -31.833   6.289 -39.955  1.00 21.29           H  
ATOM   1158  HA  LYS A 122     -34.419   6.579 -41.365  1.00 19.58           H  
ATOM   1159  HB3 LYS A 122     -34.970   8.077 -39.519  1.00 21.43           H  
ATOM   1160  HB2 LYS A 122     -33.326   8.106 -38.946  1.00 21.43           H  
ATOM   1161  HG3 LYS A 122     -34.821   6.693 -37.554  1.00 25.93           H  
ATOM   1162  HG2 LYS A 122     -33.420   5.852 -38.149  1.00 25.93           H  
ATOM   1163  HD3 LYS A 122     -34.762   4.708 -39.881  1.00 25.75           H  
ATOM   1164  HD2 LYS A 122     -36.146   5.691 -39.510  1.00 25.75           H  
ATOM   1165  HE3 LYS A 122     -36.381   3.434 -38.608  1.00 25.23           H  
ATOM   1166  HE2 LYS A 122     -36.385   4.596 -37.301  1.00 25.23           H  
ATOM   1167  HZ1 LYS A 122     -34.091   2.955 -38.150  1.00 25.15           H  
ATOM   1168  HZ2 LYS A 122     -34.073   4.020 -36.901  1.00 25.15           H  
ATOM   1169  HZ3 LYS A 122     -35.031   2.680 -36.822  1.00 25.15           H  
ATOM   1170  N   ILE A 123     -34.040   8.819 -42.482  1.00 18.88           N  
ATOM   1171  CA  ILE A 123     -33.823  10.072 -43.218  1.00 20.53           C  
ATOM   1172  C   ILE A 123     -34.354  11.315 -42.470  1.00 23.35           C  
ATOM   1173  O   ILE A 123     -33.984  12.433 -42.832  1.00 22.16           O  
ATOM   1174  CB  ILE A 123     -34.499  10.039 -44.619  1.00 25.65           C  
ATOM   1175  CG1 ILE A 123     -36.036   9.834 -44.596  1.00 26.44           C  
ATOM   1176  CG2 ILE A 123     -33.805   9.027 -45.551  1.00 29.93           C  
ATOM   1177  CD1 ILE A 123     -36.755  10.495 -45.777  1.00 42.90           C  
ATOM   1178  H   ILE A 123     -34.934   8.365 -42.620  1.00 18.88           H  
ATOM   1179  HA  ILE A 123     -32.752  10.226 -43.366  1.00 20.53           H  
ATOM   1180  HB  ILE A 123     -34.321  11.015 -45.073  1.00 25.65           H  
ATOM   1181 HG13 ILE A 123     -36.478  10.247 -43.694  1.00 26.44           H  
ATOM   1182 HG12 ILE A 123     -36.271   8.771 -44.559  1.00 26.44           H  
ATOM   1183 HG21 ILE A 123     -34.199   9.083 -46.566  1.00 29.93           H  
ATOM   1184 HG22 ILE A 123     -32.734   9.219 -45.610  1.00 29.93           H  
ATOM   1185 HG23 ILE A 123     -33.937   8.003 -45.199  1.00 29.93           H  
ATOM   1186 HD11 ILE A 123     -37.805  10.203 -45.803  1.00 42.90           H  
ATOM   1187 HD12 ILE A 123     -36.717  11.582 -45.702  1.00 42.90           H  
ATOM   1188 HD13 ILE A 123     -36.305  10.210 -46.726  1.00 42.90           H  
ATOM   1189  N   ILE A 124     -35.214  11.105 -41.459  1.00 21.59           N  
ATOM   1190  CA  ILE A 124     -35.929  12.161 -40.747  1.00 21.38           C  
ATOM   1191  C   ILE A 124     -36.377  11.645 -39.367  1.00 23.97           C  
ATOM   1192  O   ILE A 124     -36.618  10.447 -39.207  1.00 23.05           O  
ATOM   1193  CB  ILE A 124     -37.176  12.635 -41.565  1.00 24.23           C  
ATOM   1194  CG1 ILE A 124     -37.746  13.988 -41.083  1.00 24.01           C  
ATOM   1195  CG2 ILE A 124     -38.312  11.592 -41.654  1.00 25.03           C  
ATOM   1196  CD1 ILE A 124     -38.534  14.740 -42.165  1.00 25.66           C  
ATOM   1197  H   ILE A 124     -35.454  10.160 -41.195  1.00 21.59           H  
ATOM   1198  HA  ILE A 124     -35.242  12.994 -40.597  1.00 21.38           H  
ATOM   1199  HB  ILE A 124     -36.826  12.793 -42.586  1.00 24.23           H  
ATOM   1200 HG13 ILE A 124     -36.937  14.633 -40.747  1.00 24.01           H  
ATOM   1201 HG12 ILE A 124     -38.387  13.838 -40.215  1.00 24.01           H  
ATOM   1202 HG21 ILE A 124     -39.077  11.912 -42.356  1.00 25.03           H  
ATOM   1203 HG22 ILE A 124     -37.948  10.621 -41.988  1.00 25.03           H  
ATOM   1204 HG23 ILE A 124     -38.808  11.448 -40.695  1.00 25.03           H  
ATOM   1205 HD11 ILE A 124     -38.716  15.771 -41.866  1.00 25.66           H  
ATOM   1206 HD12 ILE A 124     -37.985  14.772 -43.106  1.00 25.66           H  
ATOM   1207 HD13 ILE A 124     -39.503  14.277 -42.349  1.00 25.66           H  
ATOM   1208  N   LEU A 125     -36.507  12.577 -38.411  1.00 19.14           N  
ATOM   1209  CA  LEU A 125     -37.071  12.344 -37.081  1.00 16.95           C  
ATOM   1210  C   LEU A 125     -38.430  13.058 -36.986  1.00 17.81           C  
ATOM   1211  O   LEU A 125     -38.617  14.091 -37.631  1.00 16.91           O  
ATOM   1212  CB  LEU A 125     -36.102  12.881 -36.004  1.00 16.33           C  
ATOM   1213  CG  LEU A 125     -34.665  12.307 -36.061  1.00 20.35           C  
ATOM   1214  CD1 LEU A 125     -33.741  13.025 -35.055  1.00 19.19           C  
ATOM   1215  CD2 LEU A 125     -34.629  10.771 -35.896  1.00 22.52           C  
ATOM   1216  H   LEU A 125     -36.267  13.537 -38.622  1.00 19.14           H  
ATOM   1217  HA  LEU A 125     -37.232  11.279 -36.924  1.00 16.95           H  
ATOM   1218  HB3 LEU A 125     -36.521  12.688 -35.015  1.00 16.33           H  
ATOM   1219  HB2 LEU A 125     -36.057  13.966 -36.095  1.00 16.33           H  
ATOM   1220  HG  LEU A 125     -34.255  12.532 -37.047  1.00 20.35           H  
ATOM   1221 HD11 LEU A 125     -32.854  13.412 -35.557  1.00 19.19           H  
ATOM   1222 HD12 LEU A 125     -34.233  13.873 -34.579  1.00 19.19           H  
ATOM   1223 HD13 LEU A 125     -33.401  12.369 -34.256  1.00 19.19           H  
ATOM   1224 HD21 LEU A 125     -33.810  10.435 -35.259  1.00 22.52           H  
ATOM   1225 HD22 LEU A 125     -35.550  10.386 -35.460  1.00 22.52           H  
ATOM   1226 HD23 LEU A 125     -34.497  10.285 -36.863  1.00 22.52           H  
ATOM   1227  N   MET A 126     -39.353  12.513 -36.176  1.00 14.29           N  
ATOM   1228  CA  MET A 126     -40.727  13.017 -36.073  1.00 15.28           C  
ATOM   1229  C   MET A 126     -41.220  13.066 -34.606  1.00 19.93           C  
ATOM   1230  O   MET A 126     -42.007  12.207 -34.209  1.00 19.89           O  
ATOM   1231  CB  MET A 126     -41.617  12.259 -37.089  1.00 18.28           C  
ATOM   1232  CG  MET A 126     -43.077  12.734 -37.170  1.00 24.84           C  
ATOM   1233  SD  MET A 126     -43.992  12.187 -38.637  1.00 31.86           S  
ATOM   1234  CE  MET A 126     -43.170  13.157 -39.933  1.00 25.59           C  
ATOM   1235  H   MET A 126     -39.136  11.672 -35.657  1.00 14.29           H  
ATOM   1236  HA  MET A 126     -40.756  14.049 -36.414  1.00 15.28           H  
ATOM   1237  HB3 MET A 126     -41.609  11.195 -36.866  1.00 18.28           H  
ATOM   1238  HB2 MET A 126     -41.164  12.344 -38.076  1.00 18.28           H  
ATOM   1239  HG3 MET A 126     -43.122  13.822 -37.134  1.00 24.84           H  
ATOM   1240  HG2 MET A 126     -43.625  12.370 -36.304  1.00 24.84           H  
ATOM   1241  HE1 MET A 126     -43.729  13.086 -40.867  1.00 25.59           H  
ATOM   1242  HE2 MET A 126     -43.110  14.207 -39.647  1.00 25.59           H  
ATOM   1243  HE3 MET A 126     -42.161  12.789 -40.114  1.00 25.59           H  
ATOM   1244  N   PRO A 127     -40.719  14.046 -33.811  1.00 14.66           N  
ATOM   1245  CA  PRO A 127     -41.097  14.221 -32.392  1.00 13.66           C  
ATOM   1246  C   PRO A 127     -42.452  14.925 -32.176  1.00 17.36           C  
ATOM   1247  O   PRO A 127     -42.894  15.692 -33.030  1.00 16.70           O  
ATOM   1248  CB  PRO A 127     -39.939  15.062 -31.835  1.00 14.65           C  
ATOM   1249  CG  PRO A 127     -39.518  15.934 -33.003  1.00 18.55           C  
ATOM   1250  CD  PRO A 127     -39.669  14.999 -34.191  1.00 15.49           C  
ATOM   1251  HA  PRO A 127     -41.131  13.260 -31.881  1.00 13.66           H  
ATOM   1252  HB3 PRO A 127     -39.114  14.404 -31.562  1.00 14.65           H  
ATOM   1253  HB2 PRO A 127     -40.200  15.646 -30.951  1.00 14.65           H  
ATOM   1254  HG3 PRO A 127     -38.518  16.351 -32.897  1.00 18.55           H  
ATOM   1255  HG2 PRO A 127     -40.217  16.761 -33.114  1.00 18.55           H  
ATOM   1256  HD2 PRO A 127     -39.896  15.564 -35.096  1.00 15.49           H  
ATOM   1257  HD3 PRO A 127     -38.739  14.451 -34.344  1.00 15.49           H  
ATOM   1258  N   GLY A 128     -43.115  14.695 -31.042  1.00 13.23           N  
ATOM   1259  CA  GLY A 128     -44.368  15.371 -30.715  1.00 12.95           C  
ATOM   1260  C   GLY A 128     -44.140  16.592 -29.827  1.00 18.50           C  
ATOM   1261  O   GLY A 128     -44.350  17.737 -30.235  1.00 16.43           O  
ATOM   1262  H   GLY A 128     -42.758  13.990 -30.415  1.00 13.23           H  
ATOM   1263  HA3 GLY A 128     -45.007  14.661 -30.193  1.00 12.95           H  
ATOM   1264  HA2 GLY A 128     -44.924  15.674 -31.605  1.00 12.95           H  
ATOM   1265  N   CYS A 129     -43.712  16.310 -28.595  1.00 16.90           N  
ATOM   1266  CA  CYS A 129     -43.627  17.231 -27.466  1.00 17.76           C  
ATOM   1267  C   CYS A 129     -42.447  18.200 -27.629  1.00 16.45           C  
ATOM   1268  O   CYS A 129     -41.396  17.795 -28.120  1.00 14.10           O  
ATOM   1269  CB  CYS A 129     -43.388  16.367 -26.215  1.00 19.61           C  
ATOM   1270  SG  CYS A 129     -43.981  17.061 -24.655  1.00 25.94           S  
ATOM   1271  H   CYS A 129     -43.453  15.354 -28.422  1.00 16.90           H  
ATOM   1272  HA  CYS A 129     -44.569  17.774 -27.384  1.00 17.76           H  
ATOM   1273  HB3 CYS A 129     -42.331  16.125 -26.099  1.00 19.61           H  
ATOM   1274  HB2 CYS A 129     -43.892  15.408 -26.336  1.00 19.61           H  
ATOM   1275  N   SER A 130     -42.576  19.453 -27.170  1.00 12.99           N  
ATOM   1276  CA  SER A 130     -41.556  20.502 -27.349  1.00 11.75           C  
ATOM   1277  C   SER A 130     -40.237  20.179 -26.608  1.00 15.09           C  
ATOM   1278  O   SER A 130     -39.150  20.534 -27.067  1.00 15.17           O  
ATOM   1279  CB  SER A 130     -42.107  21.865 -26.866  1.00  9.59           C  
ATOM   1280  OG  SER A 130     -43.144  22.369 -27.706  1.00 13.19           O  
ATOM   1281  H   SER A 130     -43.427  19.693 -26.668  1.00 12.99           H  
ATOM   1282  HA  SER A 130     -41.312  20.584 -28.406  1.00 11.75           H  
ATOM   1283  HB3 SER A 130     -41.297  22.594 -26.859  1.00  9.59           H  
ATOM   1284  HB2 SER A 130     -42.468  21.795 -25.838  1.00  9.59           H  
ATOM   1285  HG  SER A 130     -43.833  21.715 -27.689  1.00 13.19           H  
ATOM   1286  N   SER A 131     -40.333  19.443 -25.497  1.00 13.16           N  
ATOM   1287  CA  SER A 131     -39.239  18.879 -24.708  1.00 12.57           C  
ATOM   1288  C   SER A 131     -38.414  17.869 -25.530  1.00 15.74           C  
ATOM   1289  O   SER A 131     -37.202  18.006 -25.682  1.00 15.31           O  
ATOM   1290  CB  SER A 131     -39.879  18.226 -23.457  1.00 14.57           C  
ATOM   1291  OG  SER A 131     -40.795  17.189 -23.804  1.00 23.57           O  
ATOM   1292  H   SER A 131     -41.251  19.109 -25.237  1.00 13.16           H  
ATOM   1293  HA  SER A 131     -38.576  19.687 -24.393  1.00 12.57           H  
ATOM   1294  HB3 SER A 131     -40.404  18.977 -22.866  1.00 14.57           H  
ATOM   1295  HB2 SER A 131     -39.092  17.834 -22.815  1.00 14.57           H  
ATOM   1296  HG  SER A 131     -41.141  16.764 -23.017  1.00 23.57           H  
ATOM   1297  N   VAL A 132     -39.105  16.892 -26.124  1.00 12.56           N  
ATOM   1298  CA  VAL A 132     -38.569  15.877 -27.019  1.00 11.63           C  
ATOM   1299  C   VAL A 132     -38.041  16.525 -28.315  1.00 14.81           C  
ATOM   1300  O   VAL A 132     -37.027  16.069 -28.839  1.00 14.02           O  
ATOM   1301  CB  VAL A 132     -39.669  14.809 -27.289  1.00 13.79           C  
ATOM   1302  CG1 VAL A 132     -39.229  13.716 -28.281  1.00 10.34           C  
ATOM   1303  CG2 VAL A 132     -40.153  14.144 -25.982  1.00 13.24           C  
ATOM   1304  H   VAL A 132     -40.086  16.851 -25.888  1.00 12.56           H  
ATOM   1305  HA  VAL A 132     -37.723  15.398 -26.522  1.00 11.63           H  
ATOM   1306  HB  VAL A 132     -40.525  15.312 -27.740  1.00 13.79           H  
ATOM   1307 HG11 VAL A 132     -39.992  12.946 -28.393  1.00 10.34           H  
ATOM   1308 HG12 VAL A 132     -39.043  14.122 -29.273  1.00 10.34           H  
ATOM   1309 HG13 VAL A 132     -38.306  13.238 -27.957  1.00 10.34           H  
ATOM   1310 HG21 VAL A 132     -40.950  13.425 -26.174  1.00 13.24           H  
ATOM   1311 HG22 VAL A 132     -39.341  13.611 -25.486  1.00 13.24           H  
ATOM   1312 HG23 VAL A 132     -40.541  14.867 -25.267  1.00 13.24           H  
ATOM   1313  N   SER A 133     -38.665  17.606 -28.808  1.00 12.49           N  
ATOM   1314  CA  SER A 133     -38.208  18.272 -30.029  1.00 13.49           C  
ATOM   1315  C   SER A 133     -36.894  19.042 -29.834  1.00 17.43           C  
ATOM   1316  O   SER A 133     -35.996  18.877 -30.655  1.00 15.83           O  
ATOM   1317  CB  SER A 133     -39.300  19.206 -30.568  1.00 15.28           C  
ATOM   1318  OG  SER A 133     -40.355  18.463 -31.131  1.00 18.85           O  
ATOM   1319  H   SER A 133     -39.490  17.995 -28.372  1.00 12.49           H  
ATOM   1320  HA  SER A 133     -38.023  17.508 -30.786  1.00 13.49           H  
ATOM   1321  HB3 SER A 133     -38.905  19.839 -31.363  1.00 15.28           H  
ATOM   1322  HB2 SER A 133     -39.676  19.866 -29.790  1.00 15.28           H  
ATOM   1323  HG  SER A 133     -41.116  19.046 -31.209  1.00 18.85           H  
ATOM   1324  N   THR A 134     -36.786  19.831 -28.755  1.00 14.22           N  
ATOM   1325  CA  THR A 134     -35.575  20.566 -28.369  1.00 15.88           C  
ATOM   1326  C   THR A 134     -34.396  19.632 -28.025  1.00 21.02           C  
ATOM   1327  O   THR A 134     -33.242  20.018 -28.203  1.00 20.94           O  
ATOM   1328  CB  THR A 134     -35.868  21.569 -27.211  1.00 19.75           C  
ATOM   1329  OG1 THR A 134     -36.469  20.986 -26.065  1.00 35.30           O  
ATOM   1330  CG2 THR A 134     -36.728  22.769 -27.621  1.00 11.62           C  
ATOM   1331  H   THR A 134     -37.573  19.885 -28.120  1.00 14.22           H  
ATOM   1332  HA  THR A 134     -35.257  21.139 -29.240  1.00 15.88           H  
ATOM   1333  HB  THR A 134     -34.910  21.972 -26.874  1.00 19.75           H  
ATOM   1334  HG1 THR A 134     -37.353  20.715 -26.292  1.00 35.30           H  
ATOM   1335 HG21 THR A 134     -36.921  23.426 -26.773  1.00 11.62           H  
ATOM   1336 HG22 THR A 134     -36.220  23.368 -28.374  1.00 11.62           H  
ATOM   1337 HG23 THR A 134     -37.688  22.456 -28.027  1.00 11.62           H  
ATOM   1338  N   LEU A 135     -34.677  18.391 -27.608  1.00 17.71           N  
ATOM   1339  CA  LEU A 135     -33.696  17.330 -27.413  1.00 17.81           C  
ATOM   1340  C   LEU A 135     -33.123  16.861 -28.763  1.00 19.77           C  
ATOM   1341  O   LEU A 135     -31.923  17.014 -28.993  1.00 16.49           O  
ATOM   1342  CB  LEU A 135     -34.371  16.187 -26.620  1.00 18.56           C  
ATOM   1343  CG  LEU A 135     -33.498  14.946 -26.330  1.00 23.92           C  
ATOM   1344  CD1 LEU A 135     -32.420  15.244 -25.267  1.00 23.94           C  
ATOM   1345  CD2 LEU A 135     -34.377  13.726 -25.989  1.00 28.34           C  
ATOM   1346  H   LEU A 135     -35.646  18.120 -27.521  1.00 17.71           H  
ATOM   1347  HA  LEU A 135     -32.874  17.730 -26.816  1.00 17.81           H  
ATOM   1348  HB3 LEU A 135     -35.246  15.868 -27.180  1.00 18.56           H  
ATOM   1349  HB2 LEU A 135     -34.762  16.575 -25.678  1.00 18.56           H  
ATOM   1350  HG  LEU A 135     -32.974  14.670 -27.245  1.00 23.92           H  
ATOM   1351 HD11 LEU A 135     -31.434  14.936 -25.617  1.00 23.94           H  
ATOM   1352 HD12 LEU A 135     -32.357  16.305 -25.029  1.00 23.94           H  
ATOM   1353 HD13 LEU A 135     -32.606  14.731 -24.324  1.00 23.94           H  
ATOM   1354 HD21 LEU A 135     -34.105  12.871 -26.608  1.00 28.34           H  
ATOM   1355 HD22 LEU A 135     -34.274  13.421 -24.954  1.00 28.34           H  
ATOM   1356 HD23 LEU A 135     -35.438  13.913 -26.152  1.00 28.34           H  
ATOM   1357  N   VAL A 136     -33.990  16.280 -29.612  1.00 16.45           N  
ATOM   1358  CA  VAL A 136     -33.582  15.584 -30.833  1.00 16.10           C  
ATOM   1359  C   VAL A 136     -33.166  16.511 -31.993  1.00 17.19           C  
ATOM   1360  O   VAL A 136     -32.389  16.063 -32.830  1.00 15.79           O  
ATOM   1361  CB  VAL A 136     -34.663  14.589 -31.345  1.00 19.80           C  
ATOM   1362  CG1 VAL A 136     -35.037  13.547 -30.275  1.00 19.28           C  
ATOM   1363  CG2 VAL A 136     -35.918  15.235 -31.963  1.00 18.88           C  
ATOM   1364  H   VAL A 136     -34.967  16.206 -29.362  1.00 16.45           H  
ATOM   1365  HA  VAL A 136     -32.700  14.996 -30.580  1.00 16.10           H  
ATOM   1366  HB  VAL A 136     -34.200  14.010 -32.146  1.00 19.80           H  
ATOM   1367 HG11 VAL A 136     -35.700  12.788 -30.686  1.00 19.28           H  
ATOM   1368 HG12 VAL A 136     -34.154  13.035 -29.896  1.00 19.28           H  
ATOM   1369 HG13 VAL A 136     -35.541  13.998 -29.422  1.00 19.28           H  
ATOM   1370 HG21 VAL A 136     -36.668  14.481 -32.206  1.00 18.88           H  
ATOM   1371 HG22 VAL A 136     -36.374  15.949 -31.282  1.00 18.88           H  
ATOM   1372 HG23 VAL A 136     -35.689  15.759 -32.889  1.00 18.88           H  
ATOM   1373  N   ALA A 137     -33.652  17.764 -32.024  1.00 14.18           N  
ATOM   1374  CA  ALA A 137     -33.318  18.750 -33.057  1.00 15.12           C  
ATOM   1375  C   ALA A 137     -31.925  19.374 -32.890  1.00 21.15           C  
ATOM   1376  O   ALA A 137     -31.292  19.675 -33.902  1.00 21.04           O  
ATOM   1377  CB  ALA A 137     -34.408  19.827 -33.112  1.00 15.08           C  
ATOM   1378  H   ALA A 137     -34.305  18.066 -31.312  1.00 14.18           H  
ATOM   1379  HA  ALA A 137     -33.306  18.253 -34.024  1.00 15.12           H  
ATOM   1380  HB1 ALA A 137     -34.209  20.555 -33.898  1.00 15.08           H  
ATOM   1381  HB2 ALA A 137     -35.380  19.379 -33.314  1.00 15.08           H  
ATOM   1382  HB3 ALA A 137     -34.489  20.366 -32.168  1.00 15.08           H  
ATOM   1383  N   GLU A 138     -31.465  19.533 -31.636  1.00 18.08           N  
ATOM   1384  CA  GLU A 138     -30.103  19.977 -31.332  1.00 16.97           C  
ATOM   1385  C   GLU A 138     -29.085  18.830 -31.460  1.00 22.80           C  
ATOM   1386  O   GLU A 138     -27.934  19.089 -31.804  1.00 21.95           O  
ATOM   1387  CB  GLU A 138     -30.073  20.666 -29.952  1.00 18.01           C  
ATOM   1388  CG  GLU A 138     -28.707  21.294 -29.594  1.00 29.11           C  
ATOM   1389  CD  GLU A 138     -28.692  22.174 -28.335  1.00 40.41           C  
ATOM   1390  OE1 GLU A 138     -29.642  22.103 -27.524  1.00 21.32           O  
ATOM   1391  OE2 GLU A 138     -27.702  22.925 -28.196  1.00 34.73           O1-
ATOM   1392  H   GLU A 138     -32.042  19.272 -30.848  1.00 18.08           H  
ATOM   1393  HA  GLU A 138     -29.820  20.723 -32.073  1.00 16.97           H  
ATOM   1394  HB3 GLU A 138     -30.374  19.956 -29.180  1.00 18.01           H  
ATOM   1395  HB2 GLU A 138     -30.819  21.458 -29.949  1.00 18.01           H  
ATOM   1396  HG3 GLU A 138     -28.381  21.904 -30.437  1.00 29.11           H  
ATOM   1397  HG2 GLU A 138     -27.956  20.514 -29.459  1.00 29.11           H  
ATOM   1398  N   ALA A 139     -29.539  17.588 -31.229  1.00 18.94           N  
ATOM   1399  CA  ALA A 139     -28.770  16.366 -31.440  1.00 17.86           C  
ATOM   1400  C   ALA A 139     -28.543  16.066 -32.935  1.00 22.29           C  
ATOM   1401  O   ALA A 139     -27.418  15.739 -33.309  1.00 22.11           O  
ATOM   1402  CB  ALA A 139     -29.506  15.212 -30.740  1.00 18.56           C  
ATOM   1403  H   ALA A 139     -30.495  17.462 -30.928  1.00 18.94           H  
ATOM   1404  HA  ALA A 139     -27.797  16.488 -30.960  1.00 17.86           H  
ATOM   1405  HB1 ALA A 139     -28.924  14.294 -30.736  1.00 18.56           H  
ATOM   1406  HB2 ALA A 139     -29.719  15.457 -29.699  1.00 18.56           H  
ATOM   1407  HB3 ALA A 139     -30.456  14.990 -31.226  1.00 18.56           H  
ATOM   1408  N   ALA A 140     -29.610  16.200 -33.747  1.00 19.34           N  
ATOM   1409  CA  ALA A 140     -29.729  15.798 -35.155  1.00 20.02           C  
ATOM   1410  C   ALA A 140     -28.635  16.275 -36.123  1.00 24.61           C  
ATOM   1411  O   ALA A 140     -28.368  15.565 -37.089  1.00 22.54           O  
ATOM   1412  CB  ALA A 140     -31.106  16.230 -35.687  1.00 20.60           C  
ATOM   1413  H   ALA A 140     -30.483  16.494 -33.328  1.00 19.34           H  
ATOM   1414  HA  ALA A 140     -29.695  14.707 -35.170  1.00 20.02           H  
ATOM   1415  HB1 ALA A 140     -31.181  16.120 -36.767  1.00 20.60           H  
ATOM   1416  HB2 ALA A 140     -31.900  15.620 -35.261  1.00 20.60           H  
ATOM   1417  HB3 ALA A 140     -31.318  17.273 -35.452  1.00 20.60           H  
ATOM   1418  N   ARG A 141     -28.018  17.439 -35.857  1.00 23.73           N  
ATOM   1419  CA  ARG A 141     -26.932  18.010 -36.663  1.00 25.10           C  
ATOM   1420  C   ARG A 141     -25.607  17.214 -36.613  1.00 29.75           C  
ATOM   1421  O   ARG A 141     -24.790  17.388 -37.515  1.00 29.83           O  
ATOM   1422  CB  ARG A 141     -26.739  19.501 -36.305  1.00 26.72           C  
ATOM   1423  CG  ARG A 141     -26.595  19.822 -34.804  1.00 35.02           C  
ATOM   1424  CD  ARG A 141     -26.372  21.324 -34.555  1.00 42.13           C  
ATOM   1425  NE  ARG A 141     -26.359  21.672 -33.123  1.00 65.68           N  
ATOM   1426  CZ  ARG A 141     -25.329  21.615 -32.256  1.00 77.87           C  
ATOM   1427  NH1 ARG A 141     -24.108  21.189 -32.610  1.00 55.40           N  
ATOM   1428  NH2 ARG A 141     -25.531  22.000 -30.992  1.00 71.66           N1+
ATOM   1429  H   ARG A 141     -28.294  17.965 -35.041  1.00 23.73           H  
ATOM   1430  HA  ARG A 141     -27.252  17.974 -37.707  1.00 25.10           H  
ATOM   1431  HB3 ARG A 141     -27.611  20.046 -36.672  1.00 26.72           H  
ATOM   1432  HB2 ARG A 141     -25.892  19.908 -36.858  1.00 26.72           H  
ATOM   1433  HG3 ARG A 141     -25.769  19.249 -34.384  1.00 35.02           H  
ATOM   1434  HG2 ARG A 141     -27.492  19.500 -34.277  1.00 35.02           H  
ATOM   1435  HD3 ARG A 141     -27.162  21.901 -35.031  1.00 42.13           H  
ATOM   1436  HD2 ARG A 141     -25.439  21.650 -35.016  1.00 42.13           H  
ATOM   1437  HE  ARG A 141     -27.256  21.957 -32.754  1.00 65.68           H  
ATOM   1438 HH12 ARG A 141     -23.370  21.130 -31.916  1.00 55.40           H  
ATOM   1439 HH11 ARG A 141     -23.922  20.907 -33.560  1.00 55.40           H  
ATOM   1440 HH22 ARG A 141     -24.775  21.953 -30.315  1.00 71.66           H  
ATOM   1441 HH21 ARG A 141     -26.434  22.330 -30.683  1.00 71.66           H  
ATOM   1442  N   MET A 142     -25.430  16.333 -35.611  1.00 24.13           N  
ATOM   1443  CA  MET A 142     -24.295  15.405 -35.507  1.00 23.25           C  
ATOM   1444  C   MET A 142     -24.474  14.126 -36.350  1.00 25.30           C  
ATOM   1445  O   MET A 142     -23.485  13.429 -36.580  1.00 25.48           O  
ATOM   1446  CB  MET A 142     -24.055  15.030 -34.031  1.00 25.70           C  
ATOM   1447  CG  MET A 142     -23.887  16.201 -33.050  1.00 30.17           C  
ATOM   1448  SD  MET A 142     -22.262  17.008 -33.009  1.00 36.41           S  
ATOM   1449  CE  MET A 142     -22.427  18.237 -34.331  1.00 33.27           C  
ATOM   1450  H   MET A 142     -26.144  16.240 -34.899  1.00 24.13           H  
ATOM   1451  HA  MET A 142     -23.400  15.897 -35.883  1.00 23.25           H  
ATOM   1452  HB3 MET A 142     -23.160  14.411 -33.970  1.00 25.70           H  
ATOM   1453  HB2 MET A 142     -24.871  14.403 -33.676  1.00 25.70           H  
ATOM   1454  HG3 MET A 142     -24.054  15.808 -32.048  1.00 30.17           H  
ATOM   1455  HG2 MET A 142     -24.656  16.956 -33.201  1.00 30.17           H  
ATOM   1456  HE1 MET A 142     -21.608  18.953 -34.273  1.00 33.27           H  
ATOM   1457  HE2 MET A 142     -22.394  17.769 -35.313  1.00 33.27           H  
ATOM   1458  HE3 MET A 142     -23.366  18.779 -34.236  1.00 33.27           H  
ATOM   1459  N   TRP A 143     -25.712  13.847 -36.795  1.00 20.50           N  
ATOM   1460  CA  TRP A 143     -26.072  12.737 -37.680  1.00 20.57           C  
ATOM   1461  C   TRP A 143     -26.688  13.232 -39.002  1.00 25.15           C  
ATOM   1462  O   TRP A 143     -27.213  12.409 -39.748  1.00 26.18           O  
ATOM   1463  CB  TRP A 143     -27.011  11.757 -36.940  1.00 19.45           C  
ATOM   1464  CG  TRP A 143     -26.417  11.066 -35.749  1.00 20.18           C  
ATOM   1465  CD1 TRP A 143     -25.691   9.925 -35.780  1.00 22.68           C  
ATOM   1466  CD2 TRP A 143     -26.417  11.499 -34.357  1.00 19.54           C  
ATOM   1467  NE1 TRP A 143     -25.252   9.619 -34.508  1.00 21.86           N  
ATOM   1468  CE2 TRP A 143     -25.658  10.565 -33.591  1.00 23.03           C  
ATOM   1469  CE3 TRP A 143     -26.978  12.593 -33.661  1.00 20.49           C  
ATOM   1470  CZ2 TRP A 143     -25.460  10.718 -32.209  1.00 21.86           C  
ATOM   1471  CZ3 TRP A 143     -26.777  12.756 -32.276  1.00 22.03           C  
ATOM   1472  CH2 TRP A 143     -26.025  11.820 -31.547  1.00 22.45           C  
ATOM   1473  H   TRP A 143     -26.469  14.471 -36.553  1.00 20.50           H  
ATOM   1474  HA  TRP A 143     -25.177  12.184 -37.972  1.00 20.57           H  
ATOM   1475  HB3 TRP A 143     -27.363  10.977 -37.614  1.00 19.45           H  
ATOM   1476  HB2 TRP A 143     -27.905  12.288 -36.611  1.00 19.45           H  
ATOM   1477  HD1 TRP A 143     -25.492   9.350 -36.672  1.00 22.68           H  
ATOM   1478  HE1 TRP A 143     -24.702   8.798 -34.298  1.00 21.86           H  
ATOM   1479  HE3 TRP A 143     -27.560  13.319 -34.208  1.00 20.49           H  
ATOM   1480  HZ2 TRP A 143     -24.874  10.004 -31.657  1.00 21.86           H  
ATOM   1481  HZ3 TRP A 143     -27.186  13.612 -31.768  1.00 22.03           H  
ATOM   1482  HH2 TRP A 143     -25.876  11.953 -30.485  1.00 22.45           H  
ATOM   1483  N   ASN A 144     -26.607  14.549 -39.281  1.00 20.35           N  
ATOM   1484  CA  ASN A 144     -27.072  15.227 -40.502  1.00 20.19           C  
ATOM   1485  C   ASN A 144     -28.539  14.891 -40.854  1.00 22.87           C  
ATOM   1486  O   ASN A 144     -28.842  14.547 -41.995  1.00 21.11           O  
ATOM   1487  CB  ASN A 144     -26.088  14.946 -41.668  1.00 19.03           C  
ATOM   1488  CG  ASN A 144     -24.687  15.516 -41.431  1.00 26.92           C  
ATOM   1489  OD1 ASN A 144     -24.524  16.725 -41.287  1.00 23.27           O  
ATOM   1490  ND2 ASN A 144     -23.670  14.654 -41.408  1.00 17.40           N  
ATOM   1491  H   ASN A 144     -26.154  15.150 -38.608  1.00 20.35           H  
ATOM   1492  HA  ASN A 144     -27.039  16.292 -40.268  1.00 20.19           H  
ATOM   1493  HB3 ASN A 144     -26.446  15.422 -42.578  1.00 19.03           H  
ATOM   1494  HB2 ASN A 144     -26.035  13.877 -41.882  1.00 19.03           H  
ATOM   1495 HD22 ASN A 144     -22.727  14.987 -41.272  1.00 17.40           H  
ATOM   1496 HD21 ASN A 144     -23.841  13.661 -41.499  1.00 17.40           H  
ATOM   1497  N   LEU A 145     -29.418  14.965 -39.844  1.00 20.30           N  
ATOM   1498  CA  LEU A 145     -30.831  14.611 -39.941  1.00 18.70           C  
ATOM   1499  C   LEU A 145     -31.704  15.867 -39.969  1.00 20.88           C  
ATOM   1500  O   LEU A 145     -31.398  16.843 -39.286  1.00 20.74           O  
ATOM   1501  CB  LEU A 145     -31.202  13.746 -38.714  1.00 18.03           C  
ATOM   1502  CG  LEU A 145     -30.896  12.250 -38.909  1.00 21.16           C  
ATOM   1503  CD1 LEU A 145     -30.887  11.498 -37.566  1.00 19.95           C  
ATOM   1504  CD2 LEU A 145     -31.851  11.611 -39.937  1.00 20.75           C  
ATOM   1505  H   LEU A 145     -29.094  15.249 -38.928  1.00 20.30           H  
ATOM   1506  HA  LEU A 145     -31.024  14.047 -40.856  1.00 18.70           H  
ATOM   1507  HB3 LEU A 145     -32.262  13.846 -38.466  1.00 18.03           H  
ATOM   1508  HB2 LEU A 145     -30.667  14.122 -37.842  1.00 18.03           H  
ATOM   1509  HG  LEU A 145     -29.885  12.176 -39.311  1.00 21.16           H  
ATOM   1510 HD11 LEU A 145     -29.946  10.960 -37.453  1.00 19.95           H  
ATOM   1511 HD12 LEU A 145     -30.978  12.168 -36.711  1.00 19.95           H  
ATOM   1512 HD13 LEU A 145     -31.692  10.768 -37.480  1.00 19.95           H  
ATOM   1513 HD21 LEU A 145     -32.358  10.725 -39.556  1.00 20.75           H  
ATOM   1514 HD22 LEU A 145     -32.630  12.304 -40.254  1.00 20.75           H  
ATOM   1515 HD23 LEU A 145     -31.305  11.313 -40.832  1.00 20.75           H  
ATOM   1516  N   ILE A 146     -32.820  15.767 -40.706  1.00 14.48           N  
ATOM   1517  CA  ILE A 146     -33.965  16.670 -40.597  1.00 14.00           C  
ATOM   1518  C   ILE A 146     -34.827  16.233 -39.398  1.00 17.26           C  
ATOM   1519  O   ILE A 146     -34.887  15.042 -39.088  1.00 17.22           O  
ATOM   1520  CB  ILE A 146     -34.846  16.620 -41.884  1.00 16.84           C  
ATOM   1521  CG1 ILE A 146     -34.046  16.987 -43.150  1.00 18.40           C  
ATOM   1522  CG2 ILE A 146     -36.140  17.468 -41.824  1.00 14.39           C  
ATOM   1523  CD1 ILE A 146     -33.378  18.372 -43.130  1.00 20.82           C  
ATOM   1524  H   ILE A 146     -32.983  14.925 -41.239  1.00 14.48           H  
ATOM   1525  HA  ILE A 146     -33.620  17.691 -40.428  1.00 14.00           H  
ATOM   1526  HB  ILE A 146     -35.163  15.585 -42.026  1.00 16.84           H  
ATOM   1527 HG13 ILE A 146     -34.709  16.918 -44.012  1.00 18.40           H  
ATOM   1528 HG12 ILE A 146     -33.275  16.236 -43.322  1.00 18.40           H  
ATOM   1529 HG21 ILE A 146     -36.661  17.459 -42.782  1.00 14.39           H  
ATOM   1530 HG22 ILE A 146     -36.851  17.092 -41.090  1.00 14.39           H  
ATOM   1531 HG23 ILE A 146     -35.929  18.506 -41.572  1.00 14.39           H  
ATOM   1532 HD11 ILE A 146     -33.334  18.784 -44.135  1.00 20.82           H  
ATOM   1533 HD12 ILE A 146     -33.914  19.089 -42.509  1.00 20.82           H  
ATOM   1534 HD13 ILE A 146     -32.355  18.306 -42.758  1.00 20.82           H  
ATOM   1535  N   VAL A 147     -35.495  17.204 -38.763  1.00 13.81           N  
ATOM   1536  CA  VAL A 147     -36.494  16.952 -37.729  1.00 12.81           C  
ATOM   1537  C   VAL A 147     -37.767  17.722 -38.111  1.00 16.55           C  
ATOM   1538  O   VAL A 147     -37.673  18.893 -38.474  1.00 17.03           O  
ATOM   1539  CB  VAL A 147     -35.991  17.411 -36.334  1.00 14.90           C  
ATOM   1540  CG1 VAL A 147     -37.025  17.211 -35.210  1.00 13.95           C  
ATOM   1541  CG2 VAL A 147     -34.675  16.699 -35.966  1.00 13.46           C  
ATOM   1542  H   VAL A 147     -35.405  18.163 -39.067  1.00 13.81           H  
ATOM   1543  HA  VAL A 147     -36.741  15.891 -37.679  1.00 12.81           H  
ATOM   1544  HB  VAL A 147     -35.769  18.477 -36.379  1.00 14.90           H  
ATOM   1545 HG11 VAL A 147     -36.630  17.537 -34.249  1.00 13.95           H  
ATOM   1546 HG12 VAL A 147     -37.943  17.774 -35.377  1.00 13.95           H  
ATOM   1547 HG13 VAL A 147     -37.286  16.158 -35.121  1.00 13.95           H  
ATOM   1548 HG21 VAL A 147     -34.502  16.693 -34.892  1.00 13.46           H  
ATOM   1549 HG22 VAL A 147     -34.672  15.661 -36.288  1.00 13.46           H  
ATOM   1550 HG23 VAL A 147     -33.823  17.184 -36.442  1.00 13.46           H  
ATOM   1551  N   LEU A 148     -38.923  17.044 -38.048  1.00 13.02           N  
ATOM   1552  CA  LEU A 148     -40.214  17.564 -38.491  1.00 12.02           C  
ATOM   1553  C   LEU A 148     -41.287  17.190 -37.463  1.00 17.79           C  
ATOM   1554  O   LEU A 148     -41.802  16.073 -37.498  1.00 18.51           O  
ATOM   1555  CB  LEU A 148     -40.487  17.059 -39.928  1.00 11.47           C  
ATOM   1556  CG  LEU A 148     -41.902  17.303 -40.504  1.00 15.16           C  
ATOM   1557  CD1 LEU A 148     -42.339  18.783 -40.433  1.00 13.62           C  
ATOM   1558  CD2 LEU A 148     -41.984  16.737 -41.933  1.00 17.71           C  
ATOM   1559  H   LEU A 148     -38.917  16.076 -37.751  1.00 13.02           H  
ATOM   1560  HA  LEU A 148     -40.176  18.649 -38.537  1.00 12.02           H  
ATOM   1561  HB3 LEU A 148     -40.294  15.985 -39.964  1.00 11.47           H  
ATOM   1562  HB2 LEU A 148     -39.751  17.518 -40.590  1.00 11.47           H  
ATOM   1563  HG  LEU A 148     -42.624  16.737 -39.916  1.00 15.16           H  
ATOM   1564 HD11 LEU A 148     -42.815  19.128 -41.350  1.00 13.62           H  
ATOM   1565 HD12 LEU A 148     -43.058  18.932 -39.627  1.00 13.62           H  
ATOM   1566 HD13 LEU A 148     -41.500  19.449 -40.243  1.00 13.62           H  
ATOM   1567 HD21 LEU A 148     -42.724  17.251 -42.547  1.00 17.71           H  
ATOM   1568 HD22 LEU A 148     -41.029  16.801 -42.455  1.00 17.71           H  
ATOM   1569 HD23 LEU A 148     -42.260  15.683 -41.904  1.00 17.71           H  
ATOM   1570  N   SER A 149     -41.586  18.135 -36.558  1.00 14.71           N  
ATOM   1571  CA  SER A 149     -42.575  17.969 -35.493  1.00 13.11           C  
ATOM   1572  C   SER A 149     -44.017  18.226 -35.981  1.00 17.21           C  
ATOM   1573  O   SER A 149     -44.228  18.819 -37.039  1.00 15.23           O  
ATOM   1574  CB  SER A 149     -42.175  18.876 -34.308  1.00 14.46           C  
ATOM   1575  OG  SER A 149     -42.979  18.661 -33.164  1.00 15.34           O  
ATOM   1576  H   SER A 149     -41.119  19.031 -36.603  1.00 14.71           H  
ATOM   1577  HA  SER A 149     -42.522  16.932 -35.160  1.00 13.11           H  
ATOM   1578  HB3 SER A 149     -42.253  19.925 -34.581  1.00 14.46           H  
ATOM   1579  HB2 SER A 149     -41.135  18.704 -34.030  1.00 14.46           H  
ATOM   1580  HG  SER A 149     -42.797  17.776 -32.828  1.00 15.34           H  
ATOM   1581  N   TYR A 150     -44.997  17.766 -35.201  1.00 14.68           N  
ATOM   1582  CA  TYR A 150     -46.431  17.853 -35.477  1.00 13.33           C  
ATOM   1583  C   TYR A 150     -47.225  18.453 -34.307  1.00 16.49           C  
ATOM   1584  O   TYR A 150     -48.427  18.664 -34.445  1.00 15.49           O  
ATOM   1585  CB  TYR A 150     -46.953  16.466 -35.898  1.00 13.89           C  
ATOM   1586  CG  TYR A 150     -46.665  15.348 -34.904  1.00 13.20           C  
ATOM   1587  CD1 TYR A 150     -47.510  15.139 -33.794  1.00 12.87           C  
ATOM   1588  CD2 TYR A 150     -45.519  14.544 -35.062  1.00 14.19           C  
ATOM   1589  CE1 TYR A 150     -47.182  14.171 -32.825  1.00 12.98           C  
ATOM   1590  CE2 TYR A 150     -45.195  13.575 -34.094  1.00 14.11           C  
ATOM   1591  CZ  TYR A 150     -46.010  13.409 -32.962  1.00 19.12           C  
ATOM   1592  OH  TYR A 150     -45.644  12.546 -31.974  1.00 19.25           O  
ATOM   1593  H   TYR A 150     -44.721  17.213 -34.401  1.00 14.68           H  
ATOM   1594  HA  TYR A 150     -46.606  18.535 -36.310  1.00 13.33           H  
ATOM   1595  HB3 TYR A 150     -46.531  16.200 -36.869  1.00 13.89           H  
ATOM   1596  HB2 TYR A 150     -48.030  16.531 -36.046  1.00 13.89           H  
ATOM   1597  HD1 TYR A 150     -48.400  15.741 -33.671  1.00 12.87           H  
ATOM   1598  HD2 TYR A 150     -44.867  14.693 -35.910  1.00 14.19           H  
ATOM   1599  HE1 TYR A 150     -47.818  14.028 -31.965  1.00 12.98           H  
ATOM   1600  HE2 TYR A 150     -44.303  12.985 -34.209  1.00 14.11           H  
ATOM   1601  HH  TYR A 150     -44.763  12.205 -32.095  1.00 19.25           H  
ATOM   1602  N   GLY A 151     -46.577  18.728 -33.167  1.00 14.25           N  
ATOM   1603  CA  GLY A 151     -47.225  19.281 -31.976  1.00 13.82           C  
ATOM   1604  C   GLY A 151     -46.467  20.450 -31.347  1.00 16.81           C  
ATOM   1605  O   GLY A 151     -47.040  21.198 -30.562  1.00 15.01           O  
ATOM   1606  H   GLY A 151     -45.594  18.511 -33.115  1.00 14.25           H  
ATOM   1607  HA3 GLY A 151     -47.293  18.494 -31.226  1.00 13.82           H  
ATOM   1608  HA2 GLY A 151     -48.249  19.606 -32.169  1.00 13.82           H  
ATOM   1609  N   SER A 152     -45.172  20.615 -31.645  1.00 14.65           N  
ATOM   1610  CA  SER A 152     -44.296  21.516 -30.898  1.00 13.22           C  
ATOM   1611  C   SER A 152     -44.599  22.999 -31.145  1.00 16.30           C  
ATOM   1612  O   SER A 152     -44.632  23.446 -32.288  1.00 16.69           O  
ATOM   1613  CB  SER A 152     -42.845  21.226 -31.287  1.00 15.95           C  
ATOM   1614  OG  SER A 152     -42.430  20.052 -30.617  1.00 21.37           O  
ATOM   1615  H   SER A 152     -44.734  19.992 -32.306  1.00 14.65           H  
ATOM   1616  HA  SER A 152     -44.418  21.318 -29.835  1.00 13.22           H  
ATOM   1617  HB3 SER A 152     -42.198  22.038 -30.961  1.00 15.95           H  
ATOM   1618  HB2 SER A 152     -42.724  21.141 -32.367  1.00 15.95           H  
ATOM   1619  HG  SER A 152     -43.092  19.372 -30.757  1.00 21.37           H  
ATOM   1620  N   SER A 153     -44.747  23.768 -30.063  1.00 13.22           N  
ATOM   1621  CA  SER A 153     -45.269  25.133 -30.060  1.00 13.21           C  
ATOM   1622  C   SER A 153     -44.331  26.134 -29.356  1.00 17.58           C  
ATOM   1623  O   SER A 153     -44.529  27.345 -29.481  1.00 17.75           O  
ATOM   1624  CB  SER A 153     -46.720  25.111 -29.525  1.00 15.33           C  
ATOM   1625  OG  SER A 153     -46.808  24.718 -28.161  1.00 20.38           O  
ATOM   1626  H   SER A 153     -44.720  23.319 -29.159  1.00 13.22           H  
ATOM   1627  HA  SER A 153     -45.332  25.489 -31.090  1.00 13.21           H  
ATOM   1628  HB3 SER A 153     -47.321  24.423 -30.120  1.00 15.33           H  
ATOM   1629  HB2 SER A 153     -47.176  26.097 -29.636  1.00 15.33           H  
ATOM   1630  HG  SER A 153     -47.410  23.975 -28.107  1.00 20.38           H  
ATOM   1631  N   SER A 154     -43.270  25.651 -28.684  1.00 12.65           N  
ATOM   1632  CA  SER A 154     -42.287  26.454 -27.965  1.00 13.31           C  
ATOM   1633  C   SER A 154     -41.560  27.457 -28.888  1.00 19.19           C  
ATOM   1634  O   SER A 154     -41.002  27.021 -29.901  1.00 18.06           O  
ATOM   1635  CB  SER A 154     -41.285  25.493 -27.309  1.00 15.03           C  
ATOM   1636  OG  SER A 154     -40.294  26.209 -26.608  1.00 22.09           O  
ATOM   1637  H   SER A 154     -43.181  24.645 -28.624  1.00 12.65           H  
ATOM   1638  HA  SER A 154     -42.827  26.966 -27.174  1.00 13.31           H  
ATOM   1639  HB3 SER A 154     -40.804  24.854 -28.053  1.00 15.03           H  
ATOM   1640  HB2 SER A 154     -41.804  24.844 -26.603  1.00 15.03           H  
ATOM   1641  HG  SER A 154     -39.744  25.593 -26.139  1.00 22.09           H  
ATOM   1642  N   PRO A 155     -41.565  28.780 -28.601  1.00 18.49           N  
ATOM   1643  CA  PRO A 155     -40.841  29.779 -29.422  1.00 18.50           C  
ATOM   1644  C   PRO A 155     -39.330  29.561 -29.646  1.00 24.32           C  
ATOM   1645  O   PRO A 155     -38.824  29.997 -30.678  1.00 24.89           O  
ATOM   1646  CB  PRO A 155     -41.088  31.105 -28.689  1.00 19.78           C  
ATOM   1647  CG  PRO A 155     -42.402  30.908 -27.961  1.00 23.31           C  
ATOM   1648  CD  PRO A 155     -42.347  29.444 -27.554  1.00 18.60           C  
ATOM   1649  HA  PRO A 155     -41.331  29.811 -30.394  1.00 18.50           H  
ATOM   1650  HB3 PRO A 155     -41.101  31.967 -29.356  1.00 19.78           H  
ATOM   1651  HB2 PRO A 155     -40.299  31.272 -27.958  1.00 19.78           H  
ATOM   1652  HG3 PRO A 155     -43.234  31.059 -28.650  1.00 23.31           H  
ATOM   1653  HG2 PRO A 155     -42.537  31.586 -27.118  1.00 23.31           H  
ATOM   1654  HD2 PRO A 155     -41.815  29.326 -26.611  1.00 18.60           H  
ATOM   1655  HD3 PRO A 155     -43.359  29.055 -27.440  1.00 18.60           H  
ATOM   1656  N   ALA A 156     -38.649  28.886 -28.701  1.00 20.88           N  
ATOM   1657  CA  ALA A 156     -37.215  28.584 -28.742  1.00 21.02           C  
ATOM   1658  C   ALA A 156     -36.770  27.706 -29.928  1.00 27.09           C  
ATOM   1659  O   ALA A 156     -35.639  27.865 -30.386  1.00 28.61           O  
ATOM   1660  CB  ALA A 156     -36.812  27.929 -27.413  1.00 21.52           C  
ATOM   1661  H   ALA A 156     -39.139  28.558 -27.881  1.00 20.88           H  
ATOM   1662  HA  ALA A 156     -36.685  29.535 -28.824  1.00 21.02           H  
ATOM   1663  HB1 ALA A 156     -35.744  27.706 -27.385  1.00 21.52           H  
ATOM   1664  HB2 ALA A 156     -37.027  28.588 -26.571  1.00 21.52           H  
ATOM   1665  HB3 ALA A 156     -37.350  26.994 -27.246  1.00 21.52           H  
ATOM   1666  N   LEU A 157     -37.664  26.829 -30.419  1.00 21.25           N  
ATOM   1667  CA  LEU A 157     -37.438  25.909 -31.541  1.00 20.17           C  
ATOM   1668  C   LEU A 157     -37.225  26.579 -32.914  1.00 25.09           C  
ATOM   1669  O   LEU A 157     -36.709  25.917 -33.814  1.00 23.51           O  
ATOM   1670  CB  LEU A 157     -38.593  24.888 -31.586  1.00 19.19           C  
ATOM   1671  CG  LEU A 157     -38.366  23.680 -30.656  1.00 21.09           C  
ATOM   1672  CD1 LEU A 157     -39.676  22.919 -30.390  1.00 19.30           C  
ATOM   1673  CD2 LEU A 157     -37.249  22.754 -31.184  1.00 20.36           C  
ATOM   1674  H   LEU A 157     -38.577  26.777 -29.989  1.00 21.25           H  
ATOM   1675  HA  LEU A 157     -36.515  25.373 -31.332  1.00 20.17           H  
ATOM   1676  HB3 LEU A 157     -38.750  24.516 -32.597  1.00 19.19           H  
ATOM   1677  HB2 LEU A 157     -39.518  25.396 -31.327  1.00 19.19           H  
ATOM   1678  HG  LEU A 157     -38.049  24.081 -29.693  1.00 21.09           H  
ATOM   1679 HD11 LEU A 157     -39.675  22.479 -29.392  1.00 19.30           H  
ATOM   1680 HD12 LEU A 157     -40.541  23.578 -30.443  1.00 19.30           H  
ATOM   1681 HD13 LEU A 157     -39.834  22.115 -31.108  1.00 19.30           H  
ATOM   1682 HD21 LEU A 157     -37.551  21.709 -31.208  1.00 20.36           H  
ATOM   1683 HD22 LEU A 157     -36.938  23.018 -32.196  1.00 20.36           H  
ATOM   1684 HD23 LEU A 157     -36.363  22.817 -30.555  1.00 20.36           H  
ATOM   1685  N   SER A 158     -37.584  27.868 -33.048  1.00 24.10           N  
ATOM   1686  CA  SER A 158     -37.335  28.680 -34.241  1.00 25.41           C  
ATOM   1687  C   SER A 158     -35.852  29.068 -34.436  1.00 32.96           C  
ATOM   1688  O   SER A 158     -35.483  29.440 -35.550  1.00 35.04           O  
ATOM   1689  CB  SER A 158     -38.224  29.941 -34.180  1.00 27.51           C  
ATOM   1690  OG  SER A 158     -39.544  29.636 -34.583  1.00 31.86           O  
ATOM   1691  H   SER A 158     -37.997  28.352 -32.262  1.00 24.10           H  
ATOM   1692  HA  SER A 158     -37.615  28.099 -35.123  1.00 25.41           H  
ATOM   1693  HB3 SER A 158     -37.855  30.720 -34.848  1.00 27.51           H  
ATOM   1694  HB2 SER A 158     -38.230  30.378 -33.182  1.00 27.51           H  
ATOM   1695  HG  SER A 158     -40.043  30.457 -34.625  1.00 31.86           H  
ATOM   1696  N   ASN A 159     -35.039  28.988 -33.366  1.00 28.24           N  
ATOM   1697  CA  ASN A 159     -33.626  29.370 -33.346  1.00 27.85           C  
ATOM   1698  C   ASN A 159     -32.763  28.423 -34.202  1.00 30.84           C  
ATOM   1699  O   ASN A 159     -32.505  27.294 -33.789  1.00 28.46           O  
ATOM   1700  CB  ASN A 159     -33.143  29.416 -31.874  1.00 29.58           C  
ATOM   1701  CG  ASN A 159     -31.752  30.033 -31.672  1.00 40.18           C  
ATOM   1702  OD1 ASN A 159     -31.209  30.694 -32.556  1.00 31.98           O  
ATOM   1703  ND2 ASN A 159     -31.168  29.820 -30.492  1.00 24.84           N  
ATOM   1704  H   ASN A 159     -35.414  28.653 -32.489  1.00 28.24           H  
ATOM   1705  HA  ASN A 159     -33.546  30.375 -33.766  1.00 27.85           H  
ATOM   1706  HB3 ASN A 159     -33.163  28.418 -31.434  1.00 29.58           H  
ATOM   1707  HB2 ASN A 159     -33.838  30.021 -31.289  1.00 29.58           H  
ATOM   1708 HD22 ASN A 159     -30.259  30.216 -30.300  1.00 24.84           H  
ATOM   1709 HD21 ASN A 159     -31.641  29.289 -29.775  1.00 24.84           H  
ATOM   1710  N   ARG A 160     -32.300  28.929 -35.356  1.00 29.40           N  
ATOM   1711  CA  ARG A 160     -31.406  28.239 -36.292  1.00 29.09           C  
ATOM   1712  C   ARG A 160     -30.001  27.933 -35.731  1.00 32.08           C  
ATOM   1713  O   ARG A 160     -29.332  27.067 -36.294  1.00 31.39           O  
ATOM   1714  CB  ARG A 160     -31.304  29.081 -37.582  1.00 27.31           C  
ATOM   1715  CG  ARG A 160     -32.547  28.982 -38.487  1.00 29.46           C  
ATOM   1716  CD  ARG A 160     -32.500  27.715 -39.358  1.00 39.56           C  
ATOM   1717  NE  ARG A 160     -33.722  27.484 -40.145  1.00 39.10           N  
ATOM   1718  CZ  ARG A 160     -34.582  26.455 -40.039  1.00 36.10           C  
ATOM   1719  NH1 ARG A 160     -34.513  25.560 -39.046  1.00 21.66           N  
ATOM   1720  NH2 ARG A 160     -35.535  26.307 -40.967  1.00 20.24           N1+
ATOM   1721  H   ARG A 160     -32.568  29.866 -35.618  1.00 29.40           H  
ATOM   1722  HA  ARG A 160     -31.852  27.274 -36.532  1.00 29.09           H  
ATOM   1723  HB3 ARG A 160     -30.440  28.766 -38.170  1.00 27.31           H  
ATOM   1724  HB2 ARG A 160     -31.109  30.124 -37.324  1.00 27.31           H  
ATOM   1725  HG3 ARG A 160     -32.481  29.839 -39.159  1.00 29.46           H  
ATOM   1726  HG2 ARG A 160     -33.492  29.094 -37.953  1.00 29.46           H  
ATOM   1727  HD3 ARG A 160     -32.153  26.842 -38.811  1.00 39.56           H  
ATOM   1728  HD2 ARG A 160     -31.749  27.883 -40.131  1.00 39.56           H  
ATOM   1729  HE  ARG A 160     -33.922  28.187 -40.846  1.00 39.10           H  
ATOM   1730 HH12 ARG A 160     -35.190  24.808 -38.993  1.00 21.66           H  
ATOM   1731 HH11 ARG A 160     -33.808  25.643 -38.326  1.00 21.66           H  
ATOM   1732 HH22 ARG A 160     -36.185  25.535 -40.909  1.00 20.24           H  
ATOM   1733 HH21 ARG A 160     -35.630  26.984 -41.712  1.00 20.24           H  
ATOM   1734  N   GLN A 161     -29.579  28.610 -34.647  1.00 29.60           N  
ATOM   1735  CA  GLN A 161     -28.288  28.391 -33.984  1.00 30.02           C  
ATOM   1736  C   GLN A 161     -28.203  27.014 -33.299  1.00 32.92           C  
ATOM   1737  O   GLN A 161     -27.203  26.319 -33.470  1.00 33.84           O  
ATOM   1738  CB  GLN A 161     -28.017  29.516 -32.966  1.00 31.97           C  
ATOM   1739  CG  GLN A 161     -27.966  30.924 -33.590  1.00 55.43           C  
ATOM   1740  CD  GLN A 161     -27.749  32.007 -32.532  1.00 78.75           C  
ATOM   1741  OE1 GLN A 161     -26.777  31.962 -31.781  1.00 67.62           O  
ATOM   1742  NE2 GLN A 161     -28.643  32.996 -32.478  1.00 73.62           N  
ATOM   1743  H   GLN A 161     -30.179  29.309 -34.233  1.00 29.60           H  
ATOM   1744  HA  GLN A 161     -27.509  28.431 -34.748  1.00 30.02           H  
ATOM   1745  HB3 GLN A 161     -27.070  29.316 -32.459  1.00 31.97           H  
ATOM   1746  HB2 GLN A 161     -28.780  29.493 -32.187  1.00 31.97           H  
ATOM   1747  HG3 GLN A 161     -28.886  31.134 -34.136  1.00 55.43           H  
ATOM   1748  HG2 GLN A 161     -27.154  30.980 -34.316  1.00 55.43           H  
ATOM   1749 HE22 GLN A 161     -28.534  33.737 -31.801  1.00 73.62           H  
ATOM   1750 HE21 GLN A 161     -29.437  33.004 -33.100  1.00 73.62           H  
ATOM   1751  N   ARG A 162     -29.268  26.644 -32.567  1.00 26.86           N  
ATOM   1752  CA  ARG A 162     -29.417  25.336 -31.927  1.00 24.85           C  
ATOM   1753  C   ARG A 162     -30.039  24.302 -32.879  1.00 25.07           C  
ATOM   1754  O   ARG A 162     -29.690  23.128 -32.778  1.00 23.32           O  
ATOM   1755  CB  ARG A 162     -30.319  25.470 -30.684  1.00 25.03           C  
ATOM   1756  CG  ARG A 162     -29.735  26.329 -29.547  1.00 33.65           C  
ATOM   1757  CD  ARG A 162     -30.712  26.524 -28.370  1.00 31.85           C  
ATOM   1758  NE  ARG A 162     -30.953  25.282 -27.609  1.00 28.64           N  
ATOM   1759  CZ  ARG A 162     -31.922  25.048 -26.703  1.00 39.61           C  
ATOM   1760  NH1 ARG A 162     -32.825  25.981 -26.356  1.00 30.67           N  
ATOM   1761  NH2 ARG A 162     -31.987  23.840 -26.130  1.00 28.65           N1+
ATOM   1762  H   ARG A 162     -30.053  27.273 -32.486  1.00 26.86           H  
ATOM   1763  HA  ARG A 162     -28.442  24.961 -31.610  1.00 24.85           H  
ATOM   1764  HB3 ARG A 162     -30.536  24.474 -30.291  1.00 25.03           H  
ATOM   1765  HB2 ARG A 162     -31.277  25.892 -30.986  1.00 25.03           H  
ATOM   1766  HG3 ARG A 162     -29.375  27.297 -29.897  1.00 33.65           H  
ATOM   1767  HG2 ARG A 162     -28.850  25.803 -29.186  1.00 33.65           H  
ATOM   1768  HD3 ARG A 162     -31.682  26.794 -28.791  1.00 31.85           H  
ATOM   1769  HD2 ARG A 162     -30.414  27.354 -27.731  1.00 31.85           H  
ATOM   1770  HE  ARG A 162     -30.306  24.526 -27.798  1.00 28.64           H  
ATOM   1771 HH12 ARG A 162     -33.538  25.780 -25.669  1.00 30.67           H  
ATOM   1772 HH11 ARG A 162     -32.785  26.899 -26.773  1.00 30.67           H  
ATOM   1773 HH22 ARG A 162     -32.692  23.628 -25.439  1.00 28.65           H  
ATOM   1774 HH21 ARG A 162     -31.318  23.124 -26.393  1.00 28.65           H  
ATOM   1775  N   PHE A 163     -30.961  24.749 -33.752  1.00 19.69           N  
ATOM   1776  CA  PHE A 163     -31.882  23.896 -34.507  1.00 17.46           C  
ATOM   1777  C   PHE A 163     -31.797  24.217 -36.019  1.00 23.77           C  
ATOM   1778  O   PHE A 163     -32.772  24.728 -36.573  1.00 23.41           O  
ATOM   1779  CB  PHE A 163     -33.315  24.105 -33.940  1.00 16.85           C  
ATOM   1780  CG  PHE A 163     -33.455  24.000 -32.430  1.00 15.59           C  
ATOM   1781  CD1 PHE A 163     -33.131  22.796 -31.778  1.00 17.25           C  
ATOM   1782  CD2 PHE A 163     -33.851  25.111 -31.655  1.00 16.09           C  
ATOM   1783  CE1 PHE A 163     -33.239  22.700 -30.400  1.00 17.77           C  
ATOM   1784  CE2 PHE A 163     -33.938  24.997 -30.273  1.00 18.02           C  
ATOM   1785  CZ  PHE A 163     -33.641  23.794 -29.649  1.00 16.10           C  
ATOM   1786  H   PHE A 163     -31.176  25.737 -33.776  1.00 19.69           H  
ATOM   1787  HA  PHE A 163     -31.628  22.843 -34.378  1.00 17.46           H  
ATOM   1788  HB3 PHE A 163     -33.974  23.352 -34.367  1.00 16.85           H  
ATOM   1789  HB2 PHE A 163     -33.729  25.065 -34.251  1.00 16.85           H  
ATOM   1790  HD1 PHE A 163     -32.788  21.953 -32.353  1.00 17.25           H  
ATOM   1791  HD2 PHE A 163     -34.093  26.051 -32.128  1.00 16.09           H  
ATOM   1792  HE1 PHE A 163     -33.002  21.770 -29.913  1.00 17.77           H  
ATOM   1793  HE2 PHE A 163     -34.239  25.844 -29.676  1.00 18.02           H  
ATOM   1794  HZ  PHE A 163     -33.717  23.710 -28.576  1.00 16.10           H  
ATOM   1795  N   PRO A 164     -30.634  23.964 -36.672  1.00 23.63           N  
ATOM   1796  CA  PRO A 164     -30.395  24.393 -38.066  1.00 23.78           C  
ATOM   1797  C   PRO A 164     -31.257  23.710 -39.146  1.00 27.91           C  
ATOM   1798  O   PRO A 164     -31.524  24.345 -40.165  1.00 27.71           O  
ATOM   1799  CB  PRO A 164     -28.898  24.121 -38.284  1.00 25.53           C  
ATOM   1800  CG  PRO A 164     -28.578  22.981 -37.334  1.00 29.06           C  
ATOM   1801  CD  PRO A 164     -29.450  23.298 -36.125  1.00 25.06           C  
ATOM   1802  HA  PRO A 164     -30.559  25.467 -38.141  1.00 23.78           H  
ATOM   1803  HB3 PRO A 164     -28.326  25.005 -38.000  1.00 25.53           H  
ATOM   1804  HB2 PRO A 164     -28.636  23.885 -39.317  1.00 25.53           H  
ATOM   1805  HG3 PRO A 164     -27.516  22.906 -37.101  1.00 29.06           H  
ATOM   1806  HG2 PRO A 164     -28.894  22.035 -37.773  1.00 29.06           H  
ATOM   1807  HD2 PRO A 164     -29.683  22.396 -35.557  1.00 25.06           H  
ATOM   1808  HD3 PRO A 164     -28.921  23.996 -35.475  1.00 25.06           H  
ATOM   1809  N   THR A 165     -31.666  22.453 -38.911  1.00 23.13           N  
ATOM   1810  CA  THR A 165     -32.392  21.605 -39.865  1.00 21.13           C  
ATOM   1811  C   THR A 165     -33.900  21.467 -39.543  1.00 23.01           C  
ATOM   1812  O   THR A 165     -34.611  20.817 -40.310  1.00 22.44           O  
ATOM   1813  CB  THR A 165     -31.789  20.173 -39.853  1.00 26.09           C  
ATOM   1814  OG1 THR A 165     -32.001  19.522 -38.611  1.00 24.22           O  
ATOM   1815  CG2 THR A 165     -30.293  20.118 -40.202  1.00 24.48           C  
ATOM   1816  H   THR A 165     -31.398  21.996 -38.051  1.00 23.13           H  
ATOM   1817  HA  THR A 165     -32.301  22.008 -40.874  1.00 21.13           H  
ATOM   1818  HB  THR A 165     -32.301  19.578 -40.609  1.00 26.09           H  
ATOM   1819  HG1 THR A 165     -31.656  18.624 -38.678  1.00 24.22           H  
ATOM   1820 HG21 THR A 165     -29.942  19.087 -40.266  1.00 24.48           H  
ATOM   1821 HG22 THR A 165     -30.102  20.588 -41.167  1.00 24.48           H  
ATOM   1822 HG23 THR A 165     -29.682  20.626 -39.457  1.00 24.48           H  
ATOM   1823  N   PHE A 166     -34.352  22.037 -38.412  1.00 18.33           N  
ATOM   1824  CA  PHE A 166     -35.680  21.826 -37.835  1.00 16.66           C  
ATOM   1825  C   PHE A 166     -36.840  22.436 -38.649  1.00 21.61           C  
ATOM   1826  O   PHE A 166     -36.707  23.528 -39.200  1.00 23.32           O  
ATOM   1827  CB  PHE A 166     -35.647  22.333 -36.378  1.00 17.12           C  
ATOM   1828  CG  PHE A 166     -36.928  22.182 -35.574  1.00 16.21           C  
ATOM   1829  CD1 PHE A 166     -37.274  20.932 -35.021  1.00 15.54           C  
ATOM   1830  CD2 PHE A 166     -37.857  23.240 -35.502  1.00 16.72           C  
ATOM   1831  CE1 PHE A 166     -38.479  20.771 -34.351  1.00 15.07           C  
ATOM   1832  CE2 PHE A 166     -39.059  23.057 -34.835  1.00 17.94           C  
ATOM   1833  CZ  PHE A 166     -39.366  21.834 -34.251  1.00 15.50           C  
ATOM   1834  H   PHE A 166     -33.707  22.573 -37.850  1.00 18.33           H  
ATOM   1835  HA  PHE A 166     -35.835  20.746 -37.798  1.00 16.66           H  
ATOM   1836  HB3 PHE A 166     -35.341  23.380 -36.357  1.00 17.12           H  
ATOM   1837  HB2 PHE A 166     -34.871  21.782 -35.846  1.00 17.12           H  
ATOM   1838  HD1 PHE A 166     -36.598  20.098 -35.111  1.00 15.54           H  
ATOM   1839  HD2 PHE A 166     -37.635  24.194 -35.959  1.00 16.72           H  
ATOM   1840  HE1 PHE A 166     -38.730  19.815 -33.915  1.00 15.07           H  
ATOM   1841  HE2 PHE A 166     -39.752  23.878 -34.769  1.00 17.94           H  
ATOM   1842  HZ  PHE A 166     -40.302  21.704 -33.729  1.00 15.50           H  
ATOM   1843  N   PHE A 167     -37.970  21.717 -38.655  1.00 16.01           N  
ATOM   1844  CA  PHE A 167     -39.267  22.123 -39.189  1.00 15.05           C  
ATOM   1845  C   PHE A 167     -40.381  21.675 -38.230  1.00 18.75           C  
ATOM   1846  O   PHE A 167     -40.146  20.837 -37.357  1.00 18.24           O  
ATOM   1847  CB  PHE A 167     -39.487  21.517 -40.594  1.00 16.09           C  
ATOM   1848  CG  PHE A 167     -38.617  22.103 -41.687  1.00 16.22           C  
ATOM   1849  CD1 PHE A 167     -37.402  21.482 -42.038  1.00 18.30           C  
ATOM   1850  CD2 PHE A 167     -38.938  23.357 -42.248  1.00 17.73           C  
ATOM   1851  CE1 PHE A 167     -36.559  22.082 -42.962  1.00 20.38           C  
ATOM   1852  CE2 PHE A 167     -38.078  23.944 -43.165  1.00 20.83           C  
ATOM   1853  CZ  PHE A 167     -36.893  23.309 -43.520  1.00 18.81           C  
ATOM   1854  H   PHE A 167     -37.973  20.816 -38.192  1.00 16.01           H  
ATOM   1855  HA  PHE A 167     -39.307  23.210 -39.249  1.00 15.05           H  
ATOM   1856  HB3 PHE A 167     -40.523  21.664 -40.905  1.00 16.09           H  
ATOM   1857  HB2 PHE A 167     -39.334  20.437 -40.563  1.00 16.09           H  
ATOM   1858  HD1 PHE A 167     -37.122  20.543 -41.585  1.00 18.30           H  
ATOM   1859  HD2 PHE A 167     -39.848  23.864 -41.962  1.00 17.73           H  
ATOM   1860  HE1 PHE A 167     -35.640  21.592 -43.241  1.00 20.38           H  
ATOM   1861  HE2 PHE A 167     -38.331  24.900 -43.596  1.00 20.83           H  
ATOM   1862  HZ  PHE A 167     -36.223  23.771 -44.229  1.00 18.81           H  
ATOM   1863  N   ARG A 168     -41.590  22.220 -38.429  1.00 15.97           N  
ATOM   1864  CA  ARG A 168     -42.791  21.808 -37.704  1.00 15.50           C  
ATOM   1865  C   ARG A 168     -44.043  22.279 -38.446  1.00 21.30           C  
ATOM   1866  O   ARG A 168     -44.114  23.449 -38.814  1.00 20.90           O  
ATOM   1867  CB  ARG A 168     -42.772  22.308 -36.241  1.00 14.48           C  
ATOM   1868  CG  ARG A 168     -42.506  23.812 -36.048  1.00 23.53           C  
ATOM   1869  CD  ARG A 168     -42.520  24.201 -34.566  1.00 23.38           C  
ATOM   1870  NE  ARG A 168     -41.928  25.528 -34.331  1.00 26.21           N  
ATOM   1871  CZ  ARG A 168     -41.784  26.116 -33.132  1.00 35.28           C  
ATOM   1872  NH1 ARG A 168     -42.325  25.586 -32.027  1.00 21.56           N  
ATOM   1873  NH2 ARG A 168     -41.074  27.245 -33.029  1.00 18.16           N1+
ATOM   1874  H   ARG A 168     -41.719  22.927 -39.140  1.00 15.97           H  
ATOM   1875  HA  ARG A 168     -42.799  20.720 -37.698  1.00 15.50           H  
ATOM   1876  HB3 ARG A 168     -41.983  21.778 -35.712  1.00 14.48           H  
ATOM   1877  HB2 ARG A 168     -43.701  22.026 -35.742  1.00 14.48           H  
ATOM   1878  HG3 ARG A 168     -43.330  24.341 -36.526  1.00 23.53           H  
ATOM   1879  HG2 ARG A 168     -41.594  24.143 -36.547  1.00 23.53           H  
ATOM   1880  HD3 ARG A 168     -42.092  23.426 -33.929  1.00 23.38           H  
ATOM   1881  HD2 ARG A 168     -43.556  24.312 -34.254  1.00 23.38           H  
ATOM   1882  HE  ARG A 168     -41.549  25.994 -35.143  1.00 26.21           H  
ATOM   1883 HH12 ARG A 168     -42.145  26.000 -31.122  1.00 21.56           H  
ATOM   1884 HH11 ARG A 168     -42.900  24.758 -32.095  1.00 21.56           H  
ATOM   1885 HH22 ARG A 168     -40.931  27.673 -32.125  1.00 18.16           H  
ATOM   1886 HH21 ARG A 168     -40.653  27.675 -33.843  1.00 18.16           H  
ATOM   1887  N   THR A 169     -45.015  21.365 -38.610  1.00 17.68           N  
ATOM   1888  CA  THR A 169     -46.348  21.634 -39.163  1.00 15.07           C  
ATOM   1889  C   THR A 169     -47.343  22.176 -38.112  1.00 17.68           C  
ATOM   1890  O   THR A 169     -48.422  22.619 -38.503  1.00 17.97           O  
ATOM   1891  CB  THR A 169     -46.974  20.357 -39.777  1.00 14.57           C  
ATOM   1892  OG1 THR A 169     -47.113  19.337 -38.805  1.00 16.37           O  
ATOM   1893  CG2 THR A 169     -46.185  19.816 -40.974  1.00 10.13           C  
ATOM   1894  H   THR A 169     -44.871  20.420 -38.275  1.00 17.68           H  
ATOM   1895  HA  THR A 169     -46.267  22.383 -39.951  1.00 15.07           H  
ATOM   1896  HB  THR A 169     -47.977  20.589 -40.139  1.00 14.57           H  
ATOM   1897  HG1 THR A 169     -47.582  18.596 -39.204  1.00 16.37           H  
ATOM   1898 HG21 THR A 169     -46.756  19.043 -41.483  1.00 10.13           H  
ATOM   1899 HG22 THR A 169     -45.991  20.602 -41.704  1.00 10.13           H  
ATOM   1900 HG23 THR A 169     -45.227  19.392 -40.672  1.00 10.13           H  
ATOM   1901  N   HIS A 170     -46.979  22.186 -36.825  1.00 13.39           N  
ATOM   1902  CA  HIS A 170     -47.687  22.936 -35.794  1.00 12.11           C  
ATOM   1903  C   HIS A 170     -46.968  24.289 -35.682  1.00 17.17           C  
ATOM   1904  O   HIS A 170     -45.741  24.291 -35.547  1.00 14.02           O  
ATOM   1905  CB  HIS A 170     -47.554  22.218 -34.439  1.00 11.20           C  
ATOM   1906  CG  HIS A 170     -48.493  22.729 -33.370  1.00 14.02           C  
ATOM   1907  ND1 HIS A 170     -48.399  23.983 -32.784  1.00 15.14           N  
ATOM   1908  CD2 HIS A 170     -49.590  22.137 -32.784  1.00 14.16           C  
ATOM   1909  CE1 HIS A 170     -49.403  24.093 -31.915  1.00 13.44           C  
ATOM   1910  NE2 HIS A 170     -50.168  23.015 -31.870  1.00 13.85           N  
ATOM   1911  H   HIS A 170     -46.061  21.835 -36.604  1.00 13.39           H  
ATOM   1912  HA  HIS A 170     -48.744  23.022 -36.039  1.00 12.11           H  
ATOM   1913  HB3 HIS A 170     -46.532  22.239 -34.056  1.00 11.20           H  
ATOM   1914  HB2 HIS A 170     -47.801  21.170 -34.584  1.00 11.20           H  
ATOM   1915  HD1 HIS A 170     -47.701  24.717 -32.950  1.00 15.14           H  
ATOM   1916  HD2 HIS A 170     -50.011  21.156 -32.953  1.00 14.16           H  
ATOM   1917  HE1 HIS A 170     -49.577  24.969 -31.306  1.00 13.44           H  
ATOM   1918  N   PRO A 171     -47.672  25.437 -35.765  1.00 17.69           N  
ATOM   1919  CA  PRO A 171     -47.084  26.757 -35.515  1.00 17.63           C  
ATOM   1920  C   PRO A 171     -46.490  26.909 -34.106  1.00 22.37           C  
ATOM   1921  O   PRO A 171     -46.901  26.248 -33.149  1.00 20.04           O  
ATOM   1922  CB  PRO A 171     -48.245  27.750 -35.653  1.00 19.42           C  
ATOM   1923  CG  PRO A 171     -49.269  27.042 -36.518  1.00 24.43           C  
ATOM   1924  CD  PRO A 171     -49.045  25.551 -36.258  1.00 19.82           C  
ATOM   1925  HA  PRO A 171     -46.319  26.947 -36.269  1.00 17.63           H  
ATOM   1926  HB3 PRO A 171     -47.909  28.695 -36.078  1.00 19.42           H  
ATOM   1927  HB2 PRO A 171     -48.698  27.980 -34.687  1.00 19.42           H  
ATOM   1928  HG3 PRO A 171     -49.057  27.263 -37.564  1.00 24.43           H  
ATOM   1929  HG2 PRO A 171     -50.286  27.372 -36.321  1.00 24.43           H  
ATOM   1930  HD2 PRO A 171     -49.715  25.187 -35.479  1.00 19.82           H  
ATOM   1931  HD3 PRO A 171     -49.225  24.961 -37.157  1.00 19.82           H  
ATOM   1932  N   SER A 172     -45.576  27.866 -33.979  1.00 20.49           N  
ATOM   1933  CA  SER A 172     -45.117  28.416 -32.731  1.00 20.89           C  
ATOM   1934  C   SER A 172     -46.234  29.249 -32.061  1.00 21.14           C  
ATOM   1935  O   SER A 172     -47.044  29.884 -32.742  1.00 18.37           O  
ATOM   1936  CB  SER A 172     -43.932  29.310 -33.117  1.00 23.54           C  
ATOM   1937  OG  SER A 172     -43.396  29.974 -31.999  1.00 26.06           O  
ATOM   1938  H   SER A 172     -45.250  28.320 -34.821  1.00 20.49           H  
ATOM   1939  HA  SER A 172     -44.792  27.608 -32.077  1.00 20.89           H  
ATOM   1940  HB3 SER A 172     -44.244  30.045 -33.861  1.00 23.54           H  
ATOM   1941  HB2 SER A 172     -43.147  28.723 -33.591  1.00 23.54           H  
ATOM   1942  HG  SER A 172     -42.964  29.324 -31.458  1.00 26.06           H  
ATOM   1943  N   ALA A 173     -46.210  29.327 -30.721  1.00 17.97           N  
ATOM   1944  CA  ALA A 173     -47.054  30.187 -29.883  1.00 16.75           C  
ATOM   1945  C   ALA A 173     -46.972  31.690 -30.237  1.00 23.82           C  
ATOM   1946  O   ALA A 173     -47.909  32.445 -29.977  1.00 24.23           O  
ATOM   1947  CB  ALA A 173     -46.672  29.963 -28.412  1.00 16.92           C  
ATOM   1948  H   ALA A 173     -45.536  28.740 -30.236  1.00 17.97           H  
ATOM   1949  HA  ALA A 173     -48.088  29.871 -30.029  1.00 16.75           H  
ATOM   1950  HB1 ALA A 173     -47.296  30.564 -27.748  1.00 16.92           H  
ATOM   1951  HB2 ALA A 173     -46.797  28.919 -28.123  1.00 16.92           H  
ATOM   1952  HB3 ALA A 173     -45.636  30.241 -28.221  1.00 16.92           H  
ATOM   1953  N   THR A 174     -45.885  32.088 -30.901  1.00 21.92           N  
ATOM   1954  CA  THR A 174     -45.611  33.384 -31.522  1.00 23.85           C  
ATOM   1955  C   THR A 174     -46.601  33.776 -32.645  1.00 30.94           C  
ATOM   1956  O   THR A 174     -46.704  34.971 -32.908  1.00 30.43           O  
ATOM   1957  CB  THR A 174     -44.182  33.425 -32.126  1.00 29.86           C  
ATOM   1958  OG1 THR A 174     -44.015  32.513 -33.194  1.00 32.37           O  
ATOM   1959  CG2 THR A 174     -43.083  33.177 -31.084  1.00 26.68           C  
ATOM   1960  H   THR A 174     -45.226  31.356 -31.124  1.00 21.92           H  
ATOM   1961  HA  THR A 174     -45.678  34.144 -30.742  1.00 23.85           H  
ATOM   1962  HB  THR A 174     -44.011  34.406 -32.564  1.00 29.86           H  
ATOM   1963  HG1 THR A 174     -43.823  31.646 -32.825  1.00 32.37           H  
ATOM   1964 HG21 THR A 174     -42.092  33.304 -31.520  1.00 26.68           H  
ATOM   1965 HG22 THR A 174     -43.167  33.875 -30.251  1.00 26.68           H  
ATOM   1966 HG23 THR A 174     -43.138  32.170 -30.675  1.00 26.68           H  
ATOM   1967  N   LEU A 175     -47.361  32.843 -33.251  1.00 29.41           N  
ATOM   1968  CA  LEU A 175     -48.334  33.125 -34.322  1.00 30.20           C  
ATOM   1969  C   LEU A 175     -49.584  33.875 -33.796  1.00 33.32           C  
ATOM   1970  O   LEU A 175     -50.279  34.559 -34.551  1.00 33.24           O  
ATOM   1971  CB  LEU A 175     -48.733  31.787 -35.005  1.00 30.50           C  
ATOM   1972  CG  LEU A 175     -49.632  31.902 -36.267  1.00 36.16           C  
ATOM   1973  CD1 LEU A 175     -48.975  32.695 -37.410  1.00 36.85           C  
ATOM   1974  CD2 LEU A 175     -50.078  30.525 -36.779  1.00 37.96           C  
ATOM   1975  H   LEU A 175     -47.216  31.870 -32.999  1.00 29.41           H  
ATOM   1976  HA  LEU A 175     -47.841  33.769 -35.051  1.00 30.20           H  
ATOM   1977  HB3 LEU A 175     -49.236  31.156 -34.270  1.00 30.50           H  
ATOM   1978  HB2 LEU A 175     -47.826  31.247 -35.280  1.00 30.50           H  
ATOM   1979  HG  LEU A 175     -50.545  32.426 -35.988  1.00 36.16           H  
ATOM   1980 HD11 LEU A 175     -49.622  32.717 -38.288  1.00 36.85           H  
ATOM   1981 HD12 LEU A 175     -48.792  33.733 -37.130  1.00 36.85           H  
ATOM   1982 HD13 LEU A 175     -48.023  32.255 -37.709  1.00 36.85           H  
ATOM   1983 HD21 LEU A 175     -50.894  30.621 -37.494  1.00 37.96           H  
ATOM   1984 HD22 LEU A 175     -49.266  30.001 -37.282  1.00 37.96           H  
ATOM   1985 HD23 LEU A 175     -50.443  29.896 -35.968  1.00 37.96           H  
ATOM   1986  N   HIS A 176     -49.835  33.839 -32.482  1.00 30.22           N  
ATOM   1987  CA  HIS A 176     -50.923  34.582 -31.844  1.00 30.66           C  
ATOM   1988  C   HIS A 176     -50.579  36.070 -31.688  1.00 34.77           C  
ATOM   1989  O   HIS A 176     -51.479  36.895 -31.553  1.00 33.87           O  
ATOM   1990  CB  HIS A 176     -51.186  34.024 -30.436  1.00 31.06           C  
ATOM   1991  CG  HIS A 176     -51.495  32.551 -30.409  1.00 34.50           C  
ATOM   1992  ND1 HIS A 176     -50.543  31.600 -30.099  1.00 36.07           N  
ATOM   1993  CD2 HIS A 176     -52.640  31.847 -30.705  1.00 36.30           C  
ATOM   1994  CE1 HIS A 176     -51.129  30.405 -30.190  1.00 35.55           C  
ATOM   1995  NE2 HIS A 176     -52.402  30.478 -30.560  1.00 35.94           N  
ATOM   1996  H   HIS A 176     -49.248  33.258 -31.898  1.00 30.22           H  
ATOM   1997  HA  HIS A 176     -51.834  34.485 -32.438  1.00 30.66           H  
ATOM   1998  HB3 HIS A 176     -52.030  34.549 -29.989  1.00 31.06           H  
ATOM   1999  HB2 HIS A 176     -50.338  34.215 -29.776  1.00 31.06           H  
ATOM   2000  HD1 HIS A 176     -49.571  31.797 -29.851  1.00 36.07           H  
ATOM   2001  HD2 HIS A 176     -53.602  32.225 -31.017  1.00 36.30           H  
ATOM   2002  HE1 HIS A 176     -50.615  29.474 -30.003  1.00 35.55           H  
ATOM   2003  N   ASN A 177     -49.300  36.462 -31.725  1.00 33.51           N  
ATOM   2004  CA  ASN A 177     -48.901  37.861 -31.523  1.00 34.53           C  
ATOM   2005  C   ASN A 177     -49.157  38.789 -32.727  1.00 40.12           C  
ATOM   2006  O   ASN A 177     -49.651  39.886 -32.474  1.00 39.01           O  
ATOM   2007  CB  ASN A 177     -47.447  37.943 -31.023  1.00 32.66           C  
ATOM   2008  CG  ASN A 177     -47.242  37.260 -29.670  1.00 37.93           C  
ATOM   2009  OD1 ASN A 177     -48.092  37.320 -28.782  1.00 29.84           O  
ATOM   2010  ND2 ASN A 177     -46.088  36.626 -29.506  1.00 24.74           N  
ATOM   2011  H   ASN A 177     -48.559  35.807 -31.938  1.00 33.51           H  
ATOM   2012  HA  ASN A 177     -49.525  38.243 -30.712  1.00 34.53           H  
ATOM   2013  HB3 ASN A 177     -47.143  38.985 -30.914  1.00 32.66           H  
ATOM   2014  HB2 ASN A 177     -46.768  37.505 -31.750  1.00 32.66           H  
ATOM   2015 HD22 ASN A 177     -45.853  36.216 -28.613  1.00 24.74           H  
ATOM   2016 HD21 ASN A 177     -45.398  36.624 -30.252  1.00 24.74           H  
ATOM   2017  N   PRO A 178     -48.957  38.344 -33.995  1.00 38.77           N  
ATOM   2018  CA  PRO A 178     -49.567  38.984 -35.179  1.00 38.98           C  
ATOM   2019  C   PRO A 178     -51.095  39.160 -35.112  1.00 43.63           C  
ATOM   2020  O   PRO A 178     -51.604  40.163 -35.608  1.00 44.00           O  
ATOM   2021  CB  PRO A 178     -49.159  38.067 -36.342  1.00 40.91           C  
ATOM   2022  CG  PRO A 178     -47.832  37.485 -35.904  1.00 45.57           C  
ATOM   2023  CD  PRO A 178     -48.037  37.287 -34.410  1.00 41.06           C  
ATOM   2024  HA  PRO A 178     -49.086  39.953 -35.315  1.00 38.98           H  
ATOM   2025  HB3 PRO A 178     -49.089  38.595 -37.295  1.00 40.91           H  
ATOM   2026  HB2 PRO A 178     -49.874  37.251 -36.464  1.00 40.91           H  
ATOM   2027  HG3 PRO A 178     -47.041  38.216 -36.077  1.00 45.57           H  
ATOM   2028  HG2 PRO A 178     -47.563  36.567 -36.428  1.00 45.57           H  
ATOM   2029  HD2 PRO A 178     -48.500  36.323 -34.234  1.00 41.06           H  
ATOM   2030  HD3 PRO A 178     -47.082  37.323 -33.892  1.00 41.06           H  
ATOM   2031  N   THR A 179     -51.784  38.198 -34.474  1.00 39.49           N  
ATOM   2032  CA  THR A 179     -53.230  38.217 -34.266  1.00 38.87           C  
ATOM   2033  C   THR A 179     -53.661  39.237 -33.191  1.00 43.05           C  
ATOM   2034  O   THR A 179     -54.630  39.960 -33.419  1.00 43.16           O  
ATOM   2035  CB  THR A 179     -53.779  36.821 -33.870  1.00 42.05           C  
ATOM   2036  OG1 THR A 179     -53.262  35.838 -34.745  1.00 38.13           O  
ATOM   2037  CG2 THR A 179     -55.310  36.710 -33.898  1.00 37.86           C  
ATOM   2038  H   THR A 179     -51.286  37.412 -34.082  1.00 39.49           H  
ATOM   2039  HA  THR A 179     -53.700  38.511 -35.207  1.00 38.87           H  
ATOM   2040  HB  THR A 179     -53.451  36.554 -32.868  1.00 42.05           H  
ATOM   2041  HG1 THR A 179     -52.309  35.784 -34.632  1.00 38.13           H  
ATOM   2042 HG21 THR A 179     -55.635  35.694 -33.670  1.00 37.86           H  
ATOM   2043 HG22 THR A 179     -55.773  37.367 -33.164  1.00 37.86           H  
ATOM   2044 HG23 THR A 179     -55.709  36.974 -34.878  1.00 37.86           H  
ATOM   2045  N   ARG A 180     -52.916  39.312 -32.070  1.00 40.03           N  
ATOM   2046  CA  ARG A 180     -53.144  40.272 -30.986  1.00 40.29           C  
ATOM   2047  C   ARG A 180     -52.873  41.725 -31.400  1.00 44.95           C  
ATOM   2048  O   ARG A 180     -53.694  42.573 -31.059  1.00 44.23           O  
ATOM   2049  CB  ARG A 180     -52.315  39.917 -29.734  1.00 38.83           C  
ATOM   2050  CG  ARG A 180     -52.855  38.706 -28.958  1.00 42.08           C  
ATOM   2051  CD  ARG A 180     -52.088  38.460 -27.649  1.00 44.55           C  
ATOM   2052  NE  ARG A 180     -52.524  37.218 -26.988  1.00 44.91           N  
ATOM   2053  CZ  ARG A 180     -51.839  36.068 -26.845  1.00 47.51           C  
ATOM   2054  NH1 ARG A 180     -50.580  35.913 -27.283  1.00 22.45           N  
ATOM   2055  NH2 ARG A 180     -52.443  35.042 -26.236  1.00 40.92           N1+
ATOM   2056  H   ARG A 180     -52.136  38.680 -31.949  1.00 40.03           H  
ATOM   2057  HA  ARG A 180     -54.201  40.219 -30.714  1.00 40.29           H  
ATOM   2058  HB3 ARG A 180     -52.321  40.765 -29.047  1.00 38.83           H  
ATOM   2059  HB2 ARG A 180     -51.270  39.763 -30.006  1.00 38.83           H  
ATOM   2060  HG3 ARG A 180     -52.943  37.804 -29.561  1.00 42.08           H  
ATOM   2061  HG2 ARG A 180     -53.877  38.975 -28.687  1.00 42.08           H  
ATOM   2062  HD3 ARG A 180     -52.386  39.235 -26.941  1.00 44.55           H  
ATOM   2063  HD2 ARG A 180     -51.009  38.570 -27.763  1.00 44.55           H  
ATOM   2064  HE  ARG A 180     -53.458  37.248 -26.606  1.00 44.91           H  
ATOM   2065 HH12 ARG A 180     -50.093  35.038 -27.159  1.00 22.45           H  
ATOM   2066 HH11 ARG A 180     -50.102  36.676 -27.746  1.00 22.45           H  
ATOM   2067 HH22 ARG A 180     -51.954  34.168 -26.103  1.00 40.92           H  
ATOM   2068 HH21 ARG A 180     -53.385  35.137 -25.883  1.00 40.92           H  
ATOM   2069  N   VAL A 181     -51.773  42.002 -32.126  1.00 41.43           N  
ATOM   2070  CA  VAL A 181     -51.453  43.363 -32.579  1.00 41.02           C  
ATOM   2071  C   VAL A 181     -52.395  43.872 -33.685  1.00 43.83           C  
ATOM   2072  O   VAL A 181     -52.664  45.071 -33.706  1.00 42.71           O  
ATOM   2073  CB  VAL A 181     -49.978  43.557 -33.022  1.00 44.73           C  
ATOM   2074  CG1 VAL A 181     -49.005  43.239 -31.877  1.00 43.92           C  
ATOM   2075  CG2 VAL A 181     -49.581  42.838 -34.322  1.00 44.86           C  
ATOM   2076  H   VAL A 181     -51.121  41.269 -32.376  1.00 41.43           H  
ATOM   2077  HA  VAL A 181     -51.607  44.026 -31.730  1.00 41.02           H  
ATOM   2078  HB  VAL A 181     -49.846  44.623 -33.219  1.00 44.73           H  
ATOM   2079 HG11 VAL A 181     -47.982  43.496 -32.145  1.00 43.92           H  
ATOM   2080 HG12 VAL A 181     -49.264  43.803 -30.983  1.00 43.92           H  
ATOM   2081 HG13 VAL A 181     -49.019  42.185 -31.610  1.00 43.92           H  
ATOM   2082 HG21 VAL A 181     -48.513  42.940 -34.519  1.00 44.86           H  
ATOM   2083 HG22 VAL A 181     -49.808  41.779 -34.259  1.00 44.86           H  
ATOM   2084 HG23 VAL A 181     -50.105  43.240 -35.190  1.00 44.86           H  
ATOM   2085  N   LYS A 182     -52.944  42.966 -34.516  1.00 40.71           N  
ATOM   2086  CA  LYS A 182     -54.000  43.291 -35.478  1.00 40.92           C  
ATOM   2087  C   LYS A 182     -55.334  43.632 -34.786  1.00 47.65           C  
ATOM   2088  O   LYS A 182     -56.060  44.489 -35.285  1.00 48.07           O  
ATOM   2089  CB  LYS A 182     -54.166  42.136 -36.490  1.00 42.19           C  
ATOM   2090  CG  LYS A 182     -55.101  42.446 -37.678  1.00 46.64           C  
ATOM   2091  CD  LYS A 182     -54.572  43.585 -38.564  1.00 55.13           C  
ATOM   2092  CE  LYS A 182     -55.306  43.709 -39.906  1.00 65.09           C  
ATOM   2093  NZ  LYS A 182     -54.718  44.775 -40.737  1.00 76.29           N1+
ATOM   2094  H   LYS A 182     -52.672  41.994 -34.456  1.00 40.71           H  
ATOM   2095  HA  LYS A 182     -53.669  44.180 -36.016  1.00 40.92           H  
ATOM   2096  HB3 LYS A 182     -54.519  41.242 -35.974  1.00 42.19           H  
ATOM   2097  HB2 LYS A 182     -53.189  41.877 -36.898  1.00 42.19           H  
ATOM   2098  HG3 LYS A 182     -56.106  42.683 -37.329  1.00 46.64           H  
ATOM   2099  HG2 LYS A 182     -55.218  41.546 -38.276  1.00 46.64           H  
ATOM   2100  HD3 LYS A 182     -53.503  43.448 -38.731  1.00 55.13           H  
ATOM   2101  HD2 LYS A 182     -54.678  44.527 -38.025  1.00 55.13           H  
ATOM   2102  HE3 LYS A 182     -56.362  43.925 -39.742  1.00 65.09           H  
ATOM   2103  HE2 LYS A 182     -55.248  42.771 -40.459  1.00 65.09           H  
ATOM   2104  HZ1 LYS A 182     -53.755  44.537 -40.943  1.00 76.29           H  
ATOM   2105  HZ2 LYS A 182     -55.228  44.856 -41.604  1.00 76.29           H  
ATOM   2106  HZ3 LYS A 182     -54.742  45.653 -40.238  1.00 76.29           H  
ATOM   2107  N   LEU A 183     -55.614  42.985 -33.641  1.00 44.14           N  
ATOM   2108  CA  LEU A 183     -56.775  43.260 -32.794  1.00 44.64           C  
ATOM   2109  C   LEU A 183     -56.624  44.543 -31.957  1.00 51.39           C  
ATOM   2110  O   LEU A 183     -57.637  45.166 -31.645  1.00 51.13           O  
ATOM   2111  CB  LEU A 183     -57.067  42.037 -31.903  1.00 44.39           C  
ATOM   2112  CG  LEU A 183     -57.710  40.863 -32.671  1.00 48.78           C  
ATOM   2113  CD1 LEU A 183     -57.652  39.555 -31.862  1.00 48.54           C  
ATOM   2114  CD2 LEU A 183     -59.138  41.196 -33.145  1.00 51.27           C  
ATOM   2115  H   LEU A 183     -54.974  42.281 -33.301  1.00 44.14           H  
ATOM   2116  HA  LEU A 183     -57.629  43.416 -33.451  1.00 44.64           H  
ATOM   2117  HB3 LEU A 183     -57.734  42.319 -31.087  1.00 44.39           H  
ATOM   2118  HB2 LEU A 183     -56.141  41.715 -31.427  1.00 44.39           H  
ATOM   2119  HG  LEU A 183     -57.111  40.693 -33.565  1.00 48.78           H  
ATOM   2120 HD11 LEU A 183     -57.538  38.698 -32.524  1.00 48.54           H  
ATOM   2121 HD12 LEU A 183     -56.808  39.534 -31.172  1.00 48.54           H  
ATOM   2122 HD13 LEU A 183     -58.556  39.399 -31.277  1.00 48.54           H  
ATOM   2123 HD21 LEU A 183     -59.870  40.470 -32.796  1.00 51.27           H  
ATOM   2124 HD22 LEU A 183     -59.475  42.173 -32.801  1.00 51.27           H  
ATOM   2125 HD23 LEU A 183     -59.182  41.211 -34.234  1.00 51.27           H  
ATOM   2126  N   PHE A 184     -55.382  44.952 -31.647  1.00 49.09           N  
ATOM   2127  CA  PHE A 184     -55.095  46.241 -31.016  1.00 49.73           C  
ATOM   2128  C   PHE A 184     -55.283  47.401 -32.013  1.00 57.02           C  
ATOM   2129  O   PHE A 184     -55.841  48.422 -31.622  1.00 56.56           O  
ATOM   2130  CB  PHE A 184     -53.675  46.248 -30.417  1.00 50.71           C  
ATOM   2131  CG  PHE A 184     -53.323  45.178 -29.390  1.00 51.29           C  
ATOM   2132  CD1 PHE A 184     -54.288  44.630 -28.513  1.00 52.03           C  
ATOM   2133  CD2 PHE A 184     -51.968  44.821 -29.212  1.00 53.45           C  
ATOM   2134  CE1 PHE A 184     -53.910  43.683 -27.571  1.00 54.57           C  
ATOM   2135  CE2 PHE A 184     -51.612  43.864 -28.271  1.00 53.61           C  
ATOM   2136  CZ  PHE A 184     -52.583  43.291 -27.461  1.00 52.57           C  
ATOM   2137  H   PHE A 184     -54.586  44.380 -31.894  1.00 49.09           H  
ATOM   2138  HA  PHE A 184     -55.808  46.400 -30.206  1.00 49.73           H  
ATOM   2139  HB3 PHE A 184     -53.482  47.218 -29.958  1.00 50.71           H  
ATOM   2140  HB2 PHE A 184     -52.968  46.141 -31.238  1.00 50.71           H  
ATOM   2141  HD1 PHE A 184     -55.326  44.915 -28.581  1.00 52.03           H  
ATOM   2142  HD2 PHE A 184     -51.202  45.274 -29.823  1.00 53.45           H  
ATOM   2143  HE1 PHE A 184     -54.653  43.248 -26.919  1.00 54.57           H  
ATOM   2144  HE2 PHE A 184     -50.577  43.576 -28.161  1.00 53.61           H  
ATOM   2145  HZ  PHE A 184     -52.300  42.551 -26.729  1.00 52.57           H  
ATOM   2146  N   GLU A 185     -54.889  47.200 -33.286  1.00 55.46           N  
ATOM   2147  CA  GLU A 185     -55.150  48.110 -34.410  1.00 55.88           C  
ATOM   2148  C   GLU A 185     -56.648  48.245 -34.749  1.00 62.47           C  
ATOM   2149  O   GLU A 185     -57.090  49.350 -35.062  1.00 62.75           O  
ATOM   2150  CB  GLU A 185     -54.382  47.633 -35.660  1.00 56.85           C  
ATOM   2151  CG  GLU A 185     -52.845  47.765 -35.565  1.00 62.86           C  
ATOM   2152  CD  GLU A 185     -52.061  47.033 -36.671  1.00 80.15           C  
ATOM   2153  OE1 GLU A 185     -52.681  46.562 -37.654  1.00 78.48           O  
ATOM   2154  OE2 GLU A 185     -50.824  46.955 -36.514  1.00 68.48           O1-
ATOM   2155  H   GLU A 185     -54.416  46.338 -33.525  1.00 55.46           H  
ATOM   2156  HA  GLU A 185     -54.783  49.101 -34.134  1.00 55.88           H  
ATOM   2157  HB3 GLU A 185     -54.727  48.182 -36.539  1.00 56.85           H  
ATOM   2158  HB2 GLU A 185     -54.641  46.590 -35.843  1.00 56.85           H  
ATOM   2159  HG3 GLU A 185     -52.495  47.409 -34.597  1.00 62.86           H  
ATOM   2160  HG2 GLU A 185     -52.577  48.821 -35.602  1.00 62.86           H  
ATOM   2161  N   LYS A 186     -57.391  47.126 -34.662  1.00 60.50           N  
ATOM   2162  CA  LYS A 186     -58.833  47.009 -34.919  1.00 61.00           C  
ATOM   2163  C   LYS A 186     -59.702  47.894 -34.005  1.00 67.49           C  
ATOM   2164  O   LYS A 186     -60.763  48.337 -34.444  1.00 67.47           O  
ATOM   2165  CB  LYS A 186     -59.214  45.514 -34.796  1.00 62.86           C  
ATOM   2166  CG  LYS A 186     -60.689  45.122 -34.993  1.00 70.06           C  
ATOM   2167  CD  LYS A 186     -61.227  45.421 -36.398  1.00 80.81           C  
ATOM   2168  CE  LYS A 186     -62.569  44.719 -36.646  1.00 92.81           C  
ATOM   2169  NZ  LYS A 186     -63.069  44.951 -38.011  1.00104.40           N1+
ATOM   2170  H   LYS A 186     -56.926  46.262 -34.421  1.00 60.50           H  
ATOM   2171  HA  LYS A 186     -59.002  47.327 -35.949  1.00 61.00           H  
ATOM   2172  HB3 LYS A 186     -58.938  45.175 -33.801  1.00 62.86           H  
ATOM   2173  HB2 LYS A 186     -58.614  44.931 -35.494  1.00 62.86           H  
ATOM   2174  HG3 LYS A 186     -61.319  45.601 -34.244  1.00 70.06           H  
ATOM   2175  HG2 LYS A 186     -60.776  44.052 -34.798  1.00 70.06           H  
ATOM   2176  HD3 LYS A 186     -60.492  45.114 -37.144  1.00 80.81           H  
ATOM   2177  HD2 LYS A 186     -61.349  46.499 -36.513  1.00 80.81           H  
ATOM   2178  HE3 LYS A 186     -63.318  45.057 -35.928  1.00 92.81           H  
ATOM   2179  HE2 LYS A 186     -62.450  43.646 -36.505  1.00 92.81           H  
ATOM   2180  HZ1 LYS A 186     -62.391  44.614 -38.679  1.00104.40           H  
ATOM   2181  HZ2 LYS A 186     -63.938  44.450 -38.134  1.00104.40           H  
ATOM   2182  HZ3 LYS A 186     -63.221  45.939 -38.152  1.00104.40           H  
ATOM   2183  N   TRP A 187     -59.229  48.135 -32.771  1.00 64.29           N  
ATOM   2184  CA  TRP A 187     -59.913  48.926 -31.748  1.00 63.99           C  
ATOM   2185  C   TRP A 187     -59.075  50.129 -31.258  1.00 68.09           C  
ATOM   2186  O   TRP A 187     -59.435  50.735 -30.250  1.00 66.97           O  
ATOM   2187  CB  TRP A 187     -60.415  47.980 -30.632  1.00 62.62           C  
ATOM   2188  CG  TRP A 187     -61.412  46.937 -31.072  1.00 63.53           C  
ATOM   2189  CD1 TRP A 187     -62.583  47.205 -31.697  1.00 66.40           C  
ATOM   2190  CD2 TRP A 187     -61.371  45.478 -30.935  1.00 63.34           C  
ATOM   2191  NE1 TRP A 187     -63.262  46.034 -31.954  1.00 65.89           N  
ATOM   2192  CE2 TRP A 187     -62.563  44.934 -31.508  1.00 67.41           C  
ATOM   2193  CE3 TRP A 187     -60.453  44.549 -30.391  1.00 64.41           C  
ATOM   2194  CZ2 TRP A 187     -62.827  43.554 -31.537  1.00 66.70           C  
ATOM   2195  CZ3 TRP A 187     -60.705  43.161 -30.413  1.00 65.78           C  
ATOM   2196  CH2 TRP A 187     -61.889  42.663 -30.988  1.00 66.47           C  
ATOM   2197  H   TRP A 187     -58.347  47.726 -32.494  1.00 64.29           H  
ATOM   2198  HA  TRP A 187     -60.795  49.399 -32.183  1.00 63.99           H  
ATOM   2199  HB3 TRP A 187     -60.884  48.556 -29.833  1.00 62.62           H  
ATOM   2200  HB2 TRP A 187     -59.564  47.470 -30.179  1.00 62.62           H  
ATOM   2201  HD1 TRP A 187     -62.921  48.199 -31.952  1.00 66.40           H  
ATOM   2202  HE1 TRP A 187     -64.161  46.009 -32.416  1.00 65.89           H  
ATOM   2203  HE3 TRP A 187     -59.535  44.909 -29.957  1.00 64.41           H  
ATOM   2204  HZ2 TRP A 187     -63.743  43.184 -31.970  1.00 66.70           H  
ATOM   2205  HZ3 TRP A 187     -59.987  42.474 -29.993  1.00 65.78           H  
ATOM   2206  HH2 TRP A 187     -62.077  41.600 -30.999  1.00 66.47           H  
ATOM   2207  N   GLY A 188     -58.028  50.505 -32.020  1.00 65.58           N  
ATOM   2208  CA  GLY A 188     -57.296  51.774 -31.912  1.00 65.86           C  
ATOM   2209  C   GLY A 188     -56.362  51.903 -30.694  1.00 71.35           C  
ATOM   2210  O   GLY A 188     -55.917  53.013 -30.404  1.00 71.92           O  
ATOM   2211  H   GLY A 188     -57.803  49.938 -32.826  1.00 65.58           H  
ATOM   2212  HA3 GLY A 188     -58.009  52.600 -31.901  1.00 65.86           H  
ATOM   2213  HA2 GLY A 188     -56.695  51.893 -32.814  1.00 65.86           H  
ATOM   2214  N   TRP A 189     -56.077  50.805 -29.979  1.00 67.96           N  
ATOM   2215  CA  TRP A 189     -55.306  50.782 -28.735  1.00 67.85           C  
ATOM   2216  C   TRP A 189     -53.788  50.761 -28.971  1.00 68.40           C  
ATOM   2217  O   TRP A 189     -53.316  50.043 -29.853  1.00 68.09           O  
ATOM   2218  CB  TRP A 189     -55.745  49.553 -27.921  1.00 67.48           C  
ATOM   2219  CG  TRP A 189     -57.208  49.463 -27.597  1.00 69.17           C  
ATOM   2220  CD1 TRP A 189     -57.999  50.494 -27.219  1.00 72.29           C  
ATOM   2221  CD2 TRP A 189     -58.048  48.272 -27.527  1.00 69.29           C  
ATOM   2222  NE1 TRP A 189     -59.262  50.027 -26.939  1.00 71.95           N  
ATOM   2223  CE2 TRP A 189     -59.354  48.665 -27.107  1.00 73.29           C  
ATOM   2224  CE3 TRP A 189     -57.842  46.893 -27.761  1.00 70.68           C  
ATOM   2225  CZ2 TRP A 189     -60.400  47.745 -26.930  1.00 72.77           C  
ATOM   2226  CZ3 TRP A 189     -58.886  45.963 -27.591  1.00 72.26           C  
ATOM   2227  CH2 TRP A 189     -60.166  46.384 -27.187  1.00 73.00           C  
ATOM   2228  H   TRP A 189     -56.431  49.912 -30.295  1.00 67.96           H  
ATOM   2229  HA  TRP A 189     -55.550  51.679 -28.163  1.00 67.85           H  
ATOM   2230  HB3 TRP A 189     -55.202  49.520 -26.977  1.00 67.48           H  
ATOM   2231  HB2 TRP A 189     -55.471  48.643 -28.459  1.00 67.48           H  
ATOM   2232  HD1 TRP A 189     -57.681  51.524 -27.149  1.00 72.29           H  
ATOM   2233  HE1 TRP A 189     -60.022  50.626 -26.634  1.00 71.95           H  
ATOM   2234  HE3 TRP A 189     -56.867  46.550 -28.071  1.00 70.68           H  
ATOM   2235  HZ2 TRP A 189     -61.364  48.084 -26.586  1.00 72.77           H  
ATOM   2236  HZ3 TRP A 189     -58.705  44.920 -27.780  1.00 72.26           H  
ATOM   2237  HH2 TRP A 189     -60.961  45.663 -27.067  1.00 73.00           H  
ATOM   2238  N   LYS A 190     -53.063  51.530 -28.139  1.00 62.59           N  
ATOM   2239  CA  LYS A 190     -51.603  51.655 -28.132  1.00 61.38           C  
ATOM   2240  C   LYS A 190     -50.977  51.503 -26.732  1.00 62.23           C  
ATOM   2241  O   LYS A 190     -49.765  51.302 -26.661  1.00 61.46           O  
ATOM   2242  CB  LYS A 190     -51.184  52.989 -28.790  1.00 64.16           C  
ATOM   2243  CG  LYS A 190     -51.308  52.973 -30.323  1.00 81.82           C  
ATOM   2244  CD  LYS A 190     -50.787  54.256 -30.982  1.00 94.08           C  
ATOM   2245  CE  LYS A 190     -50.711  54.120 -32.511  1.00106.18           C  
ATOM   2246  NZ  LYS A 190     -50.140  55.324 -33.139  1.00116.17           N1+
ATOM   2247  H   LYS A 190     -53.550  52.114 -27.468  1.00 62.59           H  
ATOM   2248  HA  LYS A 190     -51.183  50.847 -28.724  1.00 61.38           H  
ATOM   2249  HB3 LYS A 190     -50.137  53.189 -28.558  1.00 64.16           H  
ATOM   2250  HB2 LYS A 190     -51.751  53.818 -28.364  1.00 64.16           H  
ATOM   2251  HG3 LYS A 190     -52.346  52.810 -30.614  1.00 81.82           H  
ATOM   2252  HG2 LYS A 190     -50.742  52.128 -30.714  1.00 81.82           H  
ATOM   2253  HD3 LYS A 190     -49.805  54.502 -30.576  1.00 94.08           H  
ATOM   2254  HD2 LYS A 190     -51.446  55.084 -30.715  1.00 94.08           H  
ATOM   2255  HE3 LYS A 190     -51.703  53.939 -32.926  1.00106.18           H  
ATOM   2256  HE2 LYS A 190     -50.088  53.266 -32.783  1.00106.18           H  
ATOM   2257  HZ1 LYS A 190     -49.207  55.476 -32.783  1.00116.17           H  
ATOM   2258  HZ2 LYS A 190     -50.101  55.196 -34.140  1.00116.17           H  
ATOM   2259  HZ3 LYS A 190     -50.718  56.124 -32.923  1.00116.17           H  
ATOM   2260  N   LYS A 191     -51.780  51.580 -25.657  1.00 56.91           N  
ATOM   2261  CA  LYS A 191     -51.327  51.477 -24.268  1.00 56.38           C  
ATOM   2262  C   LYS A 191     -51.816  50.147 -23.670  1.00 57.71           C  
ATOM   2263  O   LYS A 191     -52.813  50.116 -22.948  1.00 56.86           O  
ATOM   2264  CB  LYS A 191     -51.813  52.714 -23.474  1.00 59.83           C  
ATOM   2265  CG  LYS A 191     -51.294  54.067 -24.004  1.00 82.71           C  
ATOM   2266  CD  LYS A 191     -49.769  54.253 -23.906  1.00 96.00           C  
ATOM   2267  CE  LYS A 191     -49.314  55.606 -24.476  1.00107.48           C  
ATOM   2268  NZ  LYS A 191     -47.869  55.829 -24.284  1.00115.12           N1+
ATOM   2269  H   LYS A 191     -52.764  51.776 -25.784  1.00 56.91           H  
ATOM   2270  HA  LYS A 191     -50.239  51.452 -24.221  1.00 56.38           H  
ATOM   2271  HB3 LYS A 191     -51.524  52.613 -22.427  1.00 59.83           H  
ATOM   2272  HB2 LYS A 191     -52.903  52.748 -23.474  1.00 59.83           H  
ATOM   2273  HG3 LYS A 191     -51.783  54.864 -23.444  1.00 82.71           H  
ATOM   2274  HG2 LYS A 191     -51.611  54.203 -25.038  1.00 82.71           H  
ATOM   2275  HD3 LYS A 191     -49.258  53.452 -24.442  1.00 96.00           H  
ATOM   2276  HD2 LYS A 191     -49.467  54.168 -22.861  1.00 96.00           H  
ATOM   2277  HE3 LYS A 191     -49.853  56.421 -23.991  1.00107.48           H  
ATOM   2278  HE2 LYS A 191     -49.540  55.660 -25.541  1.00107.48           H  
ATOM   2279  HZ1 LYS A 191     -47.339  55.088 -24.727  1.00115.12           H  
ATOM   2280  HZ2 LYS A 191     -47.601  56.713 -24.691  1.00115.12           H  
ATOM   2281  HZ3 LYS A 191     -47.653  55.834 -23.298  1.00115.12           H  
ATOM   2282  N   ILE A 192     -51.104  49.066 -24.025  1.00 52.20           N  
ATOM   2283  CA  ILE A 192     -51.399  47.686 -23.631  1.00 50.56           C  
ATOM   2284  C   ILE A 192     -50.532  47.285 -22.420  1.00 50.20           C  
ATOM   2285  O   ILE A 192     -49.386  47.717 -22.323  1.00 49.70           O  
ATOM   2286  CB  ILE A 192     -51.151  46.713 -24.838  1.00 53.39           C  
ATOM   2287  CG1 ILE A 192     -52.324  46.742 -25.847  1.00 53.64           C  
ATOM   2288  CG2 ILE A 192     -50.892  45.230 -24.477  1.00 54.39           C  
ATOM   2289  CD1 ILE A 192     -52.620  48.090 -26.513  1.00 60.72           C  
ATOM   2290  H   ILE A 192     -50.291  49.183 -24.615  1.00 52.20           H  
ATOM   2291  HA  ILE A 192     -52.447  47.611 -23.338  1.00 50.56           H  
ATOM   2292  HB  ILE A 192     -50.261  47.057 -25.368  1.00 53.39           H  
ATOM   2293 HG13 ILE A 192     -53.226  46.380 -25.358  1.00 53.64           H  
ATOM   2294 HG12 ILE A 192     -52.119  46.034 -26.645  1.00 53.64           H  
ATOM   2295 HG21 ILE A 192     -50.753  44.626 -25.373  1.00 54.39           H  
ATOM   2296 HG22 ILE A 192     -49.990  45.094 -23.881  1.00 54.39           H  
ATOM   2297 HG23 ILE A 192     -51.732  44.806 -23.927  1.00 54.39           H  
ATOM   2298 HD11 ILE A 192     -53.116  47.948 -27.473  1.00 60.72           H  
ATOM   2299 HD12 ILE A 192     -53.274  48.701 -25.890  1.00 60.72           H  
ATOM   2300 HD13 ILE A 192     -51.707  48.652 -26.697  1.00 60.72           H  
ATOM   2301  N   ALA A 193     -51.093  46.444 -21.539  1.00 44.15           N  
ATOM   2302  CA  ALA A 193     -50.414  45.807 -20.409  1.00 43.16           C  
ATOM   2303  C   ALA A 193     -50.371  44.282 -20.605  1.00 45.38           C  
ATOM   2304  O   ALA A 193     -51.030  43.755 -21.502  1.00 45.43           O  
ATOM   2305  CB  ALA A 193     -51.180  46.160 -19.128  1.00 43.79           C  
ATOM   2306  H   ALA A 193     -52.044  46.135 -21.700  1.00 44.15           H  
ATOM   2307  HA  ALA A 193     -49.389  46.169 -20.320  1.00 43.16           H  
ATOM   2308  HB1 ALA A 193     -50.707  45.728 -18.245  1.00 43.79           H  
ATOM   2309  HB2 ALA A 193     -51.215  47.240 -18.982  1.00 43.79           H  
ATOM   2310  HB3 ALA A 193     -52.205  45.791 -19.172  1.00 43.79           H  
ATOM   2311  N   THR A 194     -49.578  43.593 -19.768  1.00 39.57           N  
ATOM   2312  CA  THR A 194     -49.378  42.144 -19.841  1.00 38.12           C  
ATOM   2313  C   THR A 194     -49.206  41.524 -18.434  1.00 40.22           C  
ATOM   2314  O   THR A 194     -48.895  42.218 -17.464  1.00 39.94           O  
ATOM   2315  CB  THR A 194     -48.142  41.771 -20.718  1.00 36.35           C  
ATOM   2316  OG1 THR A 194     -46.921  42.135 -20.113  1.00 37.39           O  
ATOM   2317  CG2 THR A 194     -48.144  42.347 -22.143  1.00 32.22           C  
ATOM   2318  H   THR A 194     -49.048  44.077 -19.057  1.00 39.57           H  
ATOM   2319  HA  THR A 194     -50.265  41.684 -20.278  1.00 38.12           H  
ATOM   2320  HB  THR A 194     -48.120  40.685 -20.813  1.00 36.35           H  
ATOM   2321  HG1 THR A 194     -46.867  43.095 -20.094  1.00 37.39           H  
ATOM   2322 HG21 THR A 194     -47.274  42.008 -22.706  1.00 32.22           H  
ATOM   2323 HG22 THR A 194     -49.029  42.051 -22.700  1.00 32.22           H  
ATOM   2324 HG23 THR A 194     -48.118  43.435 -22.132  1.00 32.22           H  
ATOM   2325  N   ILE A 195     -49.421  40.202 -18.385  1.00 34.28           N  
ATOM   2326  CA  ILE A 195     -49.304  39.310 -17.232  1.00 33.16           C  
ATOM   2327  C   ILE A 195     -49.049  37.883 -17.760  1.00 36.21           C  
ATOM   2328  O   ILE A 195     -49.589  37.512 -18.803  1.00 35.43           O  
ATOM   2329  CB  ILE A 195     -50.560  39.345 -16.294  1.00 35.57           C  
ATOM   2330  CG1 ILE A 195     -50.530  38.276 -15.167  1.00 35.58           C  
ATOM   2331  CG2 ILE A 195     -51.893  39.269 -17.063  1.00 35.14           C  
ATOM   2332  CD1 ILE A 195     -51.663  38.383 -14.136  1.00 43.44           C  
ATOM   2333  H   ILE A 195     -49.711  39.731 -19.233  1.00 34.28           H  
ATOM   2334  HA  ILE A 195     -48.433  39.625 -16.658  1.00 33.16           H  
ATOM   2335  HB  ILE A 195     -50.540  40.318 -15.801  1.00 35.57           H  
ATOM   2336 HG13 ILE A 195     -49.573  38.325 -14.644  1.00 35.58           H  
ATOM   2337 HG12 ILE A 195     -50.589  37.275 -15.595  1.00 35.58           H  
ATOM   2338 HG21 ILE A 195     -52.740  39.465 -16.408  1.00 35.14           H  
ATOM   2339 HG22 ILE A 195     -51.946  40.014 -17.852  1.00 35.14           H  
ATOM   2340 HG23 ILE A 195     -52.039  38.293 -17.517  1.00 35.14           H  
ATOM   2341 HD11 ILE A 195     -51.491  37.695 -13.309  1.00 43.44           H  
ATOM   2342 HD12 ILE A 195     -51.740  39.389 -13.728  1.00 43.44           H  
ATOM   2343 HD13 ILE A 195     -52.628  38.115 -14.567  1.00 43.44           H  
ATOM   2344  N   GLN A 196     -48.229  37.108 -17.034  1.00 30.80           N  
ATOM   2345  CA  GLN A 196     -47.875  35.739 -17.407  1.00 30.40           C  
ATOM   2346  C   GLN A 196     -47.678  34.840 -16.182  1.00 34.79           C  
ATOM   2347  O   GLN A 196     -47.354  35.323 -15.099  1.00 35.44           O  
ATOM   2348  CB  GLN A 196     -46.603  35.743 -18.292  1.00 31.37           C  
ATOM   2349  CG  GLN A 196     -45.362  36.390 -17.628  1.00 36.90           C  
ATOM   2350  CD  GLN A 196     -44.044  36.018 -18.305  1.00 45.42           C  
ATOM   2351  OE1 GLN A 196     -43.349  36.879 -18.839  1.00 38.47           O  
ATOM   2352  NE2 GLN A 196     -43.678  34.736 -18.259  1.00 34.69           N  
ATOM   2353  H   GLN A 196     -47.805  37.464 -16.189  1.00 30.80           H  
ATOM   2354  HA  GLN A 196     -48.698  35.311 -17.978  1.00 30.40           H  
ATOM   2355  HB3 GLN A 196     -46.817  36.242 -19.235  1.00 31.37           H  
ATOM   2356  HB2 GLN A 196     -46.381  34.711 -18.568  1.00 31.37           H  
ATOM   2357  HG3 GLN A 196     -45.267  36.087 -16.585  1.00 36.90           H  
ATOM   2358  HG2 GLN A 196     -45.469  37.475 -17.620  1.00 36.90           H  
ATOM   2359 HE22 GLN A 196     -42.794  34.449 -18.661  1.00 34.69           H  
ATOM   2360 HE21 GLN A 196     -44.272  34.046 -17.818  1.00 34.69           H  
ATOM   2361  N   GLN A 197     -47.776  33.526 -16.423  1.00 28.13           N  
ATOM   2362  CA  GLN A 197     -47.150  32.503 -15.593  1.00 26.79           C  
ATOM   2363  C   GLN A 197     -45.669  32.365 -15.992  1.00 32.22           C  
ATOM   2364  O   GLN A 197     -45.349  32.447 -17.180  1.00 29.90           O  
ATOM   2365  CB  GLN A 197     -47.939  31.191 -15.745  1.00 27.70           C  
ATOM   2366  CG  GLN A 197     -47.319  29.958 -15.062  1.00 36.96           C  
ATOM   2367  CD  GLN A 197     -48.243  28.740 -15.110  1.00 48.55           C  
ATOM   2368  OE1 GLN A 197     -49.209  28.702 -15.871  1.00 25.08           O  
ATOM   2369  NE2 GLN A 197     -47.943  27.732 -14.291  1.00 45.77           N  
ATOM   2370  H   GLN A 197     -48.073  33.220 -17.341  1.00 28.13           H  
ATOM   2371  HA  GLN A 197     -47.215  32.806 -14.548  1.00 26.79           H  
ATOM   2372  HB3 GLN A 197     -48.085  30.977 -16.804  1.00 27.70           H  
ATOM   2373  HB2 GLN A 197     -48.927  31.349 -15.316  1.00 27.70           H  
ATOM   2374  HG3 GLN A 197     -47.104  30.194 -14.019  1.00 36.96           H  
ATOM   2375  HG2 GLN A 197     -46.375  29.685 -15.532  1.00 36.96           H  
ATOM   2376 HE22 GLN A 197     -48.545  26.920 -14.255  1.00 45.77           H  
ATOM   2377 HE21 GLN A 197     -47.148  27.790 -13.671  1.00 45.77           H  
ATOM   2378  N   THR A 198     -44.800  32.158 -14.992  1.00 32.31           N  
ATOM   2379  CA  THR A 198     -43.353  32.022 -15.155  1.00 34.40           C  
ATOM   2380  C   THR A 198     -43.001  30.632 -15.723  1.00 42.50           C  
ATOM   2381  O   THR A 198     -42.848  29.667 -14.976  1.00 45.51           O  
ATOM   2382  CB  THR A 198     -42.606  32.257 -13.813  1.00 46.66           C  
ATOM   2383  OG1 THR A 198     -42.933  33.545 -13.327  1.00 49.80           O  
ATOM   2384  CG2 THR A 198     -41.071  32.175 -13.900  1.00 48.93           C  
ATOM   2385  H   THR A 198     -45.147  32.108 -14.043  1.00 32.31           H  
ATOM   2386  HA  THR A 198     -43.012  32.783 -15.861  1.00 34.40           H  
ATOM   2387  HB  THR A 198     -42.950  31.538 -13.070  1.00 46.66           H  
ATOM   2388  HG1 THR A 198     -43.873  33.560 -13.125  1.00 49.80           H  
ATOM   2389 HG21 THR A 198     -40.613  32.436 -12.945  1.00 48.93           H  
ATOM   2390 HG22 THR A 198     -40.726  31.172 -14.153  1.00 48.93           H  
ATOM   2391 HG23 THR A 198     -40.681  32.861 -14.652  1.00 48.93           H  
ATOM   2392  N   THR A 199     -42.906  30.576 -17.050  1.00 38.57           N  
ATOM   2393  CA  THR A 199     -42.606  29.417 -17.866  1.00 37.29           C  
ATOM   2394  C   THR A 199     -41.924  29.929 -19.150  1.00 37.76           C  
ATOM   2395  O   THR A 199     -42.238  31.035 -19.614  1.00 37.29           O  
ATOM   2396  CB  THR A 199     -43.905  28.567 -18.002  1.00 45.33           C  
ATOM   2397  OG1 THR A 199     -43.914  27.601 -16.967  1.00 54.69           O  
ATOM   2398  CG2 THR A 199     -44.091  27.827 -19.331  1.00 38.87           C  
ATOM   2399  H   THR A 199     -43.119  31.415 -17.572  1.00 38.57           H  
ATOM   2400  HA  THR A 199     -41.846  28.827 -17.350  1.00 37.29           H  
ATOM   2401  HB  THR A 199     -44.780  29.201 -17.861  1.00 45.33           H  
ATOM   2402  HG1 THR A 199     -43.760  28.056 -16.143  1.00 54.69           H  
ATOM   2403 HG21 THR A 199     -45.002  27.227 -19.323  1.00 38.87           H  
ATOM   2404 HG22 THR A 199     -44.192  28.540 -20.147  1.00 38.87           H  
ATOM   2405 HG23 THR A 199     -43.257  27.159 -19.549  1.00 38.87           H  
ATOM   2406  N   GLU A 200     -40.974  29.152 -19.700  1.00 33.02           N  
ATOM   2407  CA  GLU A 200     -40.179  29.461 -20.897  1.00 32.52           C  
ATOM   2408  C   GLU A 200     -40.993  29.933 -22.117  1.00 34.03           C  
ATOM   2409  O   GLU A 200     -40.622  30.935 -22.728  1.00 33.60           O  
ATOM   2410  CB  GLU A 200     -39.269  28.251 -21.224  1.00 34.19           C  
ATOM   2411  CG  GLU A 200     -38.456  28.349 -22.544  1.00 53.27           C  
ATOM   2412  CD  GLU A 200     -37.517  27.165 -22.840  1.00 92.95           C  
ATOM   2413  OE1 GLU A 200     -37.469  26.206 -22.037  1.00 99.20           O  
ATOM   2414  OE2 GLU A 200     -36.851  27.237 -23.897  1.00 93.93           O1-
ATOM   2415  H   GLU A 200     -40.741  28.281 -19.246  1.00 33.02           H  
ATOM   2416  HA  GLU A 200     -39.527  30.293 -20.623  1.00 32.52           H  
ATOM   2417  HB3 GLU A 200     -39.876  27.344 -21.242  1.00 34.19           H  
ATOM   2418  HB2 GLU A 200     -38.570  28.125 -20.396  1.00 34.19           H  
ATOM   2419  HG3 GLU A 200     -37.861  29.263 -22.530  1.00 53.27           H  
ATOM   2420  HG2 GLU A 200     -39.131  28.433 -23.396  1.00 53.27           H  
ATOM   2421  N   VAL A 201     -42.096  29.251 -22.454  1.00 27.72           N  
ATOM   2422  CA  VAL A 201     -42.869  29.545 -23.660  1.00 26.23           C  
ATOM   2423  C   VAL A 201     -43.687  30.844 -23.534  1.00 25.12           C  
ATOM   2424  O   VAL A 201     -43.739  31.623 -24.487  1.00 24.01           O  
ATOM   2425  CB  VAL A 201     -43.758  28.330 -24.041  1.00 31.25           C  
ATOM   2426  CG1 VAL A 201     -42.886  27.099 -24.345  1.00 32.95           C  
ATOM   2427  CG2 VAL A 201     -44.851  27.939 -23.027  1.00 30.40           C  
ATOM   2428  H   VAL A 201     -42.337  28.429 -21.922  1.00 27.72           H  
ATOM   2429  HA  VAL A 201     -42.158  29.710 -24.469  1.00 26.23           H  
ATOM   2430  HB  VAL A 201     -44.268  28.596 -24.969  1.00 31.25           H  
ATOM   2431 HG11 VAL A 201     -43.469  26.307 -24.815  1.00 32.95           H  
ATOM   2432 HG12 VAL A 201     -42.067  27.356 -25.015  1.00 32.95           H  
ATOM   2433 HG13 VAL A 201     -42.439  26.684 -23.441  1.00 32.95           H  
ATOM   2434 HG21 VAL A 201     -45.486  27.152 -23.435  1.00 30.40           H  
ATOM   2435 HG22 VAL A 201     -44.426  27.546 -22.107  1.00 30.40           H  
ATOM   2436 HG23 VAL A 201     -45.515  28.767 -22.775  1.00 30.40           H  
ATOM   2437  N   PHE A 202     -44.256  31.119 -22.351  1.00 20.56           N  
ATOM   2438  CA  PHE A 202     -45.050  32.319 -22.080  1.00 21.13           C  
ATOM   2439  C   PHE A 202     -44.138  33.547 -21.975  1.00 27.92           C  
ATOM   2440  O   PHE A 202     -44.492  34.607 -22.489  1.00 28.13           O  
ATOM   2441  CB  PHE A 202     -45.816  32.161 -20.749  1.00 21.86           C  
ATOM   2442  CG  PHE A 202     -46.822  31.020 -20.682  1.00 21.58           C  
ATOM   2443  CD1 PHE A 202     -47.641  30.688 -21.786  1.00 22.98           C  
ATOM   2444  CD2 PHE A 202     -46.970  30.305 -19.476  1.00 22.95           C  
ATOM   2445  CE1 PHE A 202     -48.578  29.641 -21.686  1.00 23.48           C  
ATOM   2446  CE2 PHE A 202     -47.900  29.255 -19.378  1.00 24.87           C  
ATOM   2447  CZ  PHE A 202     -48.703  28.920 -20.484  1.00 22.02           C  
ATOM   2448  H   PHE A 202     -44.171  30.438 -21.612  1.00 20.56           H  
ATOM   2449  HA  PHE A 202     -45.751  32.493 -22.898  1.00 21.13           H  
ATOM   2450  HB3 PHE A 202     -46.364  33.080 -20.533  1.00 21.86           H  
ATOM   2451  HB2 PHE A 202     -45.106  32.050 -19.928  1.00 21.86           H  
ATOM   2452  HD1 PHE A 202     -47.573  31.233 -22.715  1.00 22.98           H  
ATOM   2453  HD2 PHE A 202     -46.384  30.571 -18.611  1.00 22.95           H  
ATOM   2454  HE1 PHE A 202     -49.203  29.392 -22.531  1.00 23.48           H  
ATOM   2455  HE2 PHE A 202     -48.007  28.713 -18.450  1.00 24.87           H  
ATOM   2456  HZ  PHE A 202     -49.419  28.114 -20.404  1.00 22.02           H  
ATOM   2457  N   THR A 203     -42.928  33.383 -21.413  1.00 25.90           N  
ATOM   2458  CA  THR A 203     -41.917  34.438 -21.360  1.00 27.15           C  
ATOM   2459  C   THR A 203     -41.461  34.846 -22.771  1.00 33.98           C  
ATOM   2460  O   THR A 203     -41.483  36.034 -23.083  1.00 35.00           O  
ATOM   2461  CB  THR A 203     -40.664  34.007 -20.548  1.00 31.34           C  
ATOM   2462  OG1 THR A 203     -41.055  33.613 -19.248  1.00 29.08           O  
ATOM   2463  CG2 THR A 203     -39.577  35.088 -20.403  1.00 28.38           C  
ATOM   2464  H   THR A 203     -42.631  32.465 -21.114  1.00 25.90           H  
ATOM   2465  HA  THR A 203     -42.361  35.313 -20.883  1.00 27.15           H  
ATOM   2466  HB  THR A 203     -40.214  33.128 -21.013  1.00 31.34           H  
ATOM   2467  HG1 THR A 203     -41.495  32.759 -19.312  1.00 29.08           H  
ATOM   2468 HG21 THR A 203     -38.764  34.739 -19.765  1.00 28.38           H  
ATOM   2469 HG22 THR A 203     -39.134  35.357 -21.362  1.00 28.38           H  
ATOM   2470 HG23 THR A 203     -39.981  35.996 -19.955  1.00 28.38           H  
ATOM   2471  N   SER A 204     -41.107  33.846 -23.598  1.00 29.28           N  
ATOM   2472  CA  SER A 204     -40.617  34.030 -24.965  1.00 28.52           C  
ATOM   2473  C   SER A 204     -41.694  34.527 -25.948  1.00 29.97           C  
ATOM   2474  O   SER A 204     -41.340  35.194 -26.919  1.00 30.25           O  
ATOM   2475  CB  SER A 204     -39.995  32.716 -25.468  1.00 33.06           C  
ATOM   2476  OG  SER A 204     -38.825  32.397 -24.744  1.00 50.50           O  
ATOM   2477  H   SER A 204     -41.134  32.892 -23.265  1.00 29.28           H  
ATOM   2478  HA  SER A 204     -39.833  34.789 -24.943  1.00 28.52           H  
ATOM   2479  HB3 SER A 204     -39.702  32.825 -26.511  1.00 33.06           H  
ATOM   2480  HB2 SER A 204     -40.703  31.888 -25.408  1.00 33.06           H  
ATOM   2481  HG  SER A 204     -39.082  32.075 -23.876  1.00 50.50           H  
ATOM   2482  N   THR A 205     -42.978  34.227 -25.675  1.00 25.37           N  
ATOM   2483  CA  THR A 205     -44.109  34.750 -26.445  1.00 25.37           C  
ATOM   2484  C   THR A 205     -44.403  36.227 -26.104  1.00 29.87           C  
ATOM   2485  O   THR A 205     -44.774  36.964 -27.012  1.00 28.77           O  
ATOM   2486  CB  THR A 205     -45.398  33.906 -26.252  1.00 27.02           C  
ATOM   2487  OG1 THR A 205     -45.149  32.585 -26.683  1.00 26.03           O  
ATOM   2488  CG2 THR A 205     -46.637  34.372 -27.040  1.00 22.87           C  
ATOM   2489  H   THR A 205     -43.201  33.663 -24.867  1.00 25.37           H  
ATOM   2490  HA  THR A 205     -43.845  34.705 -27.504  1.00 25.37           H  
ATOM   2491  HB  THR A 205     -45.640  33.861 -25.189  1.00 27.02           H  
ATOM   2492  HG1 THR A 205     -44.550  32.169 -26.053  1.00 26.03           H  
ATOM   2493 HG21 THR A 205     -47.477  33.696 -26.879  1.00 22.87           H  
ATOM   2494 HG22 THR A 205     -46.970  35.368 -26.750  1.00 22.87           H  
ATOM   2495 HG23 THR A 205     -46.436  34.377 -28.111  1.00 22.87           H  
ATOM   2496  N   LEU A 206     -44.172  36.670 -24.851  1.00 28.15           N  
ATOM   2497  CA  LEU A 206     -44.219  38.097 -24.507  1.00 29.14           C  
ATOM   2498  C   LEU A 206     -43.007  38.883 -25.039  1.00 35.76           C  
ATOM   2499  O   LEU A 206     -43.190  40.045 -25.391  1.00 35.26           O  
ATOM   2500  CB  LEU A 206     -44.417  38.318 -22.990  1.00 28.45           C  
ATOM   2501  CG  LEU A 206     -45.860  38.097 -22.487  1.00 32.28           C  
ATOM   2502  CD1 LEU A 206     -45.955  38.369 -20.980  1.00 33.09           C  
ATOM   2503  CD2 LEU A 206     -46.910  38.936 -23.241  1.00 30.92           C  
ATOM   2504  H   LEU A 206     -43.860  36.036 -24.128  1.00 28.15           H  
ATOM   2505  HA  LEU A 206     -45.078  38.524 -25.023  1.00 29.14           H  
ATOM   2506  HB3 LEU A 206     -44.137  39.343 -22.736  1.00 28.45           H  
ATOM   2507  HB2 LEU A 206     -43.730  37.677 -22.437  1.00 28.45           H  
ATOM   2508  HG  LEU A 206     -46.100  37.046 -22.636  1.00 32.28           H  
ATOM   2509 HD11 LEU A 206     -46.936  38.095 -20.591  1.00 33.09           H  
ATOM   2510 HD12 LEU A 206     -45.208  37.799 -20.432  1.00 33.09           H  
ATOM   2511 HD13 LEU A 206     -45.795  39.425 -20.756  1.00 33.09           H  
ATOM   2512 HD21 LEU A 206     -47.720  39.263 -22.590  1.00 30.92           H  
ATOM   2513 HD22 LEU A 206     -46.471  39.830 -23.685  1.00 30.92           H  
ATOM   2514 HD23 LEU A 206     -47.364  38.356 -24.043  1.00 30.92           H  
ATOM   2515  N   ASP A 207     -41.826  38.248 -25.156  1.00 33.57           N  
ATOM   2516  CA  ASP A 207     -40.642  38.814 -25.825  1.00 34.09           C  
ATOM   2517  C   ASP A 207     -40.857  39.019 -27.337  1.00 40.96           C  
ATOM   2518  O   ASP A 207     -40.346  39.994 -27.889  1.00 42.40           O  
ATOM   2519  CB  ASP A 207     -39.348  37.989 -25.593  1.00 35.47           C  
ATOM   2520  CG  ASP A 207     -38.935  37.747 -24.130  1.00 40.97           C  
ATOM   2521  OD1 ASP A 207     -39.316  38.556 -23.255  1.00 38.82           O  
ATOM   2522  OD2 ASP A 207     -38.130  36.813 -23.919  1.00 47.87           O1-
ATOM   2523  H   ASP A 207     -41.734  37.301 -24.814  1.00 33.57           H  
ATOM   2524  HA  ASP A 207     -40.481  39.808 -25.402  1.00 34.09           H  
ATOM   2525  HB3 ASP A 207     -38.508  38.486 -26.082  1.00 35.47           H  
ATOM   2526  HB2 ASP A 207     -39.456  37.015 -26.073  1.00 35.47           H  
ATOM   2527  N   ASP A 208     -41.636  38.123 -27.964  1.00 37.32           N  
ATOM   2528  CA  ASP A 208     -42.059  38.210 -29.362  1.00 36.67           C  
ATOM   2529  C   ASP A 208     -43.156  39.282 -29.565  1.00 40.39           C  
ATOM   2530  O   ASP A 208     -43.147  39.956 -30.594  1.00 39.28           O  
ATOM   2531  CB  ASP A 208     -42.441  36.807 -29.893  1.00 37.19           C  
ATOM   2532  CG  ASP A 208     -42.862  36.743 -31.368  1.00 38.23           C  
ATOM   2533  OD1 ASP A 208     -44.077  36.878 -31.623  1.00 37.12           O  
ATOM   2534  OD2 ASP A 208     -41.962  36.690 -32.233  1.00 38.65           O1-
ATOM   2535  H   ASP A 208     -41.988  37.330 -27.446  1.00 37.32           H  
ATOM   2536  HA  ASP A 208     -41.192  38.537 -29.939  1.00 36.67           H  
ATOM   2537  HB3 ASP A 208     -43.229  36.382 -29.271  1.00 37.19           H  
ATOM   2538  HB2 ASP A 208     -41.594  36.135 -29.750  1.00 37.19           H  
ATOM   2539  N   LEU A 209     -44.054  39.457 -28.576  1.00 37.37           N  
ATOM   2540  CA  LEU A 209     -45.082  40.503 -28.576  1.00 38.00           C  
ATOM   2541  C   LEU A 209     -44.483  41.916 -28.434  1.00 45.60           C  
ATOM   2542  O   LEU A 209     -44.976  42.823 -29.098  1.00 45.38           O  
ATOM   2543  CB  LEU A 209     -46.143  40.209 -27.487  1.00 37.18           C  
ATOM   2544  CG  LEU A 209     -47.379  41.146 -27.474  1.00 40.81           C  
ATOM   2545  CD1 LEU A 209     -48.140  41.149 -28.813  1.00 40.36           C  
ATOM   2546  CD2 LEU A 209     -48.324  40.802 -26.306  1.00 42.08           C  
ATOM   2547  H   LEU A 209     -44.020  38.858 -27.762  1.00 37.37           H  
ATOM   2548  HA  LEU A 209     -45.575  40.453 -29.548  1.00 38.00           H  
ATOM   2549  HB3 LEU A 209     -45.663  40.258 -26.510  1.00 37.18           H  
ATOM   2550  HB2 LEU A 209     -46.485  39.180 -27.592  1.00 37.18           H  
ATOM   2551  HG  LEU A 209     -47.033  42.166 -27.301  1.00 40.81           H  
ATOM   2552 HD11 LEU A 209     -49.150  41.547 -28.708  1.00 40.36           H  
ATOM   2553 HD12 LEU A 209     -47.631  41.767 -29.553  1.00 40.36           H  
ATOM   2554 HD13 LEU A 209     -48.229  40.144 -29.222  1.00 40.36           H  
ATOM   2555 HD21 LEU A 209     -48.428  41.646 -25.623  1.00 42.08           H  
ATOM   2556 HD22 LEU A 209     -49.324  40.535 -26.649  1.00 42.08           H  
ATOM   2557 HD23 LEU A 209     -47.959  39.958 -25.723  1.00 42.08           H  
ATOM   2558  N   GLU A 210     -43.425  42.062 -27.612  1.00 44.85           N  
ATOM   2559  CA  GLU A 210     -42.673  43.302 -27.374  1.00 46.27           C  
ATOM   2560  C   GLU A 210     -42.127  43.966 -28.649  1.00 53.95           C  
ATOM   2561  O   GLU A 210     -42.246  45.183 -28.773  1.00 54.47           O  
ATOM   2562  CB  GLU A 210     -41.523  43.042 -26.375  1.00 47.68           C  
ATOM   2563  CG  GLU A 210     -41.969  42.904 -24.901  1.00 60.80           C  
ATOM   2564  CD  GLU A 210     -41.949  44.186 -24.053  1.00 88.27           C  
ATOM   2565  OE1 GLU A 210     -41.746  45.290 -24.610  1.00 86.09           O  
ATOM   2566  OE2 GLU A 210     -42.145  44.031 -22.827  1.00 83.47           O1-
ATOM   2567  H   GLU A 210     -43.102  41.256 -27.092  1.00 44.85           H  
ATOM   2568  HA  GLU A 210     -43.363  44.013 -26.916  1.00 46.27           H  
ATOM   2569  HB3 GLU A 210     -40.732  43.786 -26.477  1.00 47.68           H  
ATOM   2570  HB2 GLU A 210     -41.037  42.108 -26.651  1.00 47.68           H  
ATOM   2571  HG3 GLU A 210     -41.321  42.174 -24.416  1.00 60.80           H  
ATOM   2572  HG2 GLU A 210     -42.978  42.496 -24.851  1.00 60.80           H  
ATOM   2573  N   GLU A 211     -41.562  43.173 -29.575  1.00 51.42           N  
ATOM   2574  CA  GLU A 211     -41.050  43.676 -30.851  1.00 51.74           C  
ATOM   2575  C   GLU A 211     -42.159  43.955 -31.882  1.00 55.61           C  
ATOM   2576  O   GLU A 211     -42.044  44.944 -32.603  1.00 55.02           O  
ATOM   2577  CB  GLU A 211     -39.933  42.761 -31.396  1.00 53.41           C  
ATOM   2578  CG  GLU A 211     -40.304  41.270 -31.569  1.00 70.22           C  
ATOM   2579  CD  GLU A 211     -39.172  40.366 -32.090  1.00100.89           C  
ATOM   2580  OE1 GLU A 211     -38.111  40.889 -32.502  1.00 96.27           O  
ATOM   2581  OE2 GLU A 211     -39.390  39.136 -32.066  1.00 96.34           O1-
ATOM   2582  H   GLU A 211     -41.492  42.177 -29.418  1.00 51.42           H  
ATOM   2583  HA  GLU A 211     -40.572  44.639 -30.658  1.00 51.74           H  
ATOM   2584  HB3 GLU A 211     -39.068  42.843 -30.735  1.00 53.41           H  
ATOM   2585  HB2 GLU A 211     -39.604  43.160 -32.358  1.00 53.41           H  
ATOM   2586  HG3 GLU A 211     -41.145  41.177 -32.257  1.00 70.22           H  
ATOM   2587  HG2 GLU A 211     -40.635  40.868 -30.613  1.00 70.22           H  
ATOM   2588  N   ARG A 212     -43.219  43.126 -31.917  1.00 52.63           N  
ATOM   2589  CA  ARG A 212     -44.333  43.275 -32.862  1.00 52.31           C  
ATOM   2590  C   ARG A 212     -45.284  44.437 -32.540  1.00 55.17           C  
ATOM   2591  O   ARG A 212     -45.879  44.972 -33.476  1.00 54.69           O  
ATOM   2592  CB  ARG A 212     -45.112  41.957 -32.997  1.00 52.76           C  
ATOM   2593  CG  ARG A 212     -44.274  40.840 -33.632  1.00 64.12           C  
ATOM   2594  CD  ARG A 212     -45.108  39.588 -33.931  1.00 78.70           C  
ATOM   2595  NE  ARG A 212     -44.258  38.454 -34.324  1.00 91.79           N  
ATOM   2596  CZ  ARG A 212     -43.689  38.187 -35.513  1.00108.11           C  
ATOM   2597  NH1 ARG A 212     -43.867  38.965 -36.593  1.00 99.20           N  
ATOM   2598  NH2 ARG A 212     -42.909  37.104 -35.608  1.00 93.09           N1+
ATOM   2599  H   ARG A 212     -43.259  42.333 -31.290  1.00 52.63           H  
ATOM   2600  HA  ARG A 212     -43.906  43.503 -33.839  1.00 52.31           H  
ATOM   2601  HB3 ARG A 212     -45.992  42.117 -33.623  1.00 52.76           H  
ATOM   2602  HB2 ARG A 212     -45.486  41.639 -32.022  1.00 52.76           H  
ATOM   2603  HG3 ARG A 212     -43.376  40.605 -33.062  1.00 64.12           H  
ATOM   2604  HG2 ARG A 212     -43.917  41.235 -34.585  1.00 64.12           H  
ATOM   2605  HD3 ARG A 212     -45.760  39.794 -34.779  1.00 78.70           H  
ATOM   2606  HD2 ARG A 212     -45.767  39.336 -33.101  1.00 78.70           H  
ATOM   2607  HE  ARG A 212     -44.012  37.844 -33.550  1.00 91.79           H  
ATOM   2608 HH12 ARG A 212     -43.412  38.746 -37.467  1.00 99.20           H  
ATOM   2609 HH11 ARG A 212     -44.419  39.807 -36.520  1.00 99.20           H  
ATOM   2610 HH22 ARG A 212     -42.457  36.864 -36.478  1.00 93.09           H  
ATOM   2611 HH21 ARG A 212     -42.717  36.552 -34.781  1.00 93.09           H  
ATOM   2612  N   VAL A 213     -45.400  44.842 -31.261  1.00 51.09           N  
ATOM   2613  CA  VAL A 213     -46.108  46.071 -30.901  1.00 50.94           C  
ATOM   2614  C   VAL A 213     -45.326  47.328 -31.333  1.00 56.02           C  
ATOM   2615  O   VAL A 213     -45.953  48.273 -31.802  1.00 54.98           O  
ATOM   2616  CB  VAL A 213     -46.473  46.178 -29.393  1.00 53.51           C  
ATOM   2617  CG1 VAL A 213     -47.557  45.169 -28.985  1.00 53.33           C  
ATOM   2618  CG2 VAL A 213     -45.309  46.195 -28.396  1.00 52.92           C  
ATOM   2619  H   VAL A 213     -44.925  44.345 -30.518  1.00 51.09           H  
ATOM   2620  HA  VAL A 213     -47.052  46.080 -31.453  1.00 50.94           H  
ATOM   2621  HB  VAL A 213     -46.928  47.151 -29.254  1.00 53.51           H  
ATOM   2622 HG11 VAL A 213     -47.791  45.243 -27.924  1.00 53.33           H  
ATOM   2623 HG12 VAL A 213     -48.481  45.358 -29.529  1.00 53.33           H  
ATOM   2624 HG13 VAL A 213     -47.251  44.143 -29.187  1.00 53.33           H  
ATOM   2625 HG21 VAL A 213     -45.683  46.400 -27.396  1.00 52.92           H  
ATOM   2626 HG22 VAL A 213     -44.795  45.240 -28.370  1.00 52.92           H  
ATOM   2627 HG23 VAL A 213     -44.583  46.975 -28.616  1.00 52.92           H  
ATOM   2628  N   LYS A 214     -43.984  47.301 -31.242  1.00 53.36           N  
ATOM   2629  CA  LYS A 214     -43.102  48.401 -31.653  1.00 54.15           C  
ATOM   2630  C   LYS A 214     -43.064  48.628 -33.179  1.00 61.78           C  
ATOM   2631  O   LYS A 214     -42.829  49.760 -33.598  1.00 62.47           O  
ATOM   2632  CB  LYS A 214     -41.698  48.179 -31.051  1.00 56.45           C  
ATOM   2633  CG  LYS A 214     -41.688  48.347 -29.520  1.00 70.98           C  
ATOM   2634  CD  LYS A 214     -40.429  47.788 -28.839  1.00 84.69           C  
ATOM   2635  CE  LYS A 214     -40.607  47.693 -27.312  1.00 96.46           C  
ATOM   2636  NZ  LYS A 214     -39.509  46.952 -26.669  1.00103.75           N1+
ATOM   2637  H   LYS A 214     -43.528  46.479 -30.874  1.00 53.36           H  
ATOM   2638  HA  LYS A 214     -43.507  49.316 -31.216  1.00 54.15           H  
ATOM   2639  HB3 LYS A 214     -40.984  48.884 -31.480  1.00 56.45           H  
ATOM   2640  HB2 LYS A 214     -41.343  47.185 -31.325  1.00 56.45           H  
ATOM   2641  HG3 LYS A 214     -42.560  47.855 -29.093  1.00 70.98           H  
ATOM   2642  HG2 LYS A 214     -41.798  49.403 -29.271  1.00 70.98           H  
ATOM   2643  HD3 LYS A 214     -39.580  48.432 -29.072  1.00 84.69           H  
ATOM   2644  HD2 LYS A 214     -40.191  46.809 -29.257  1.00 84.69           H  
ATOM   2645  HE3 LYS A 214     -41.535  47.171 -27.071  1.00 96.46           H  
ATOM   2646  HE2 LYS A 214     -40.680  48.688 -26.872  1.00 96.46           H  
ATOM   2647  HZ1 LYS A 214     -38.634  47.435 -26.814  1.00103.75           H  
ATOM   2648  HZ2 LYS A 214     -39.698  46.875 -25.678  1.00103.75           H  
ATOM   2649  HZ3 LYS A 214     -39.456  46.025 -27.064  1.00103.75           H  
ATOM   2650  N   GLU A 215     -43.367  47.582 -33.970  1.00 58.73           N  
ATOM   2651  CA  GLU A 215     -43.630  47.664 -35.412  1.00 58.56           C  
ATOM   2652  C   GLU A 215     -44.957  48.382 -35.740  1.00 62.38           C  
ATOM   2653  O   GLU A 215     -45.040  49.040 -36.776  1.00 62.59           O  
ATOM   2654  CB  GLU A 215     -43.638  46.242 -36.015  1.00 59.86           C  
ATOM   2655  CG  GLU A 215     -42.262  45.535 -35.990  1.00 71.62           C  
ATOM   2656  CD  GLU A 215     -42.276  44.031 -36.325  1.00101.38           C  
ATOM   2657  OE1 GLU A 215     -43.352  43.483 -36.659  1.00 98.09           O  
ATOM   2658  OE2 GLU A 215     -41.180  43.436 -36.235  1.00 99.86           O1-
ATOM   2659  H   GLU A 215     -43.520  46.677 -33.548  1.00 58.73           H  
ATOM   2660  HA  GLU A 215     -42.824  48.233 -35.878  1.00 58.56           H  
ATOM   2661  HB3 GLU A 215     -43.997  46.278 -37.045  1.00 59.86           H  
ATOM   2662  HB2 GLU A 215     -44.366  45.641 -35.470  1.00 59.86           H  
ATOM   2663  HG3 GLU A 215     -41.797  45.657 -35.014  1.00 71.62           H  
ATOM   2664  HG2 GLU A 215     -41.598  46.035 -36.696  1.00 71.62           H  
ATOM   2665  N   ALA A 216     -45.958  48.242 -34.853  1.00 58.24           N  
ATOM   2666  CA  ALA A 216     -47.308  48.793 -34.991  1.00 58.10           C  
ATOM   2667  C   ALA A 216     -47.489  50.199 -34.380  1.00 63.02           C  
ATOM   2668  O   ALA A 216     -48.567  50.773 -34.538  1.00 63.03           O  
ATOM   2669  CB  ALA A 216     -48.287  47.798 -34.346  1.00 58.85           C  
ATOM   2670  H   ALA A 216     -45.799  47.688 -34.023  1.00 58.24           H  
ATOM   2671  HA  ALA A 216     -47.558  48.867 -36.051  1.00 58.10           H  
ATOM   2672  HB1 ALA A 216     -49.317  48.144 -34.425  1.00 58.85           H  
ATOM   2673  HB2 ALA A 216     -48.235  46.824 -34.835  1.00 58.85           H  
ATOM   2674  HB3 ALA A 216     -48.069  47.647 -33.290  1.00 58.85           H  
ATOM   2675  N   GLY A 217     -46.467  50.730 -33.683  1.00 59.69           N  
ATOM   2676  CA  GLY A 217     -46.537  52.011 -32.967  1.00 59.72           C  
ATOM   2677  C   GLY A 217     -47.250  51.884 -31.605  1.00 64.19           C  
ATOM   2678  O   GLY A 217     -47.678  52.893 -31.047  1.00 64.44           O  
ATOM   2679  H   GLY A 217     -45.607  50.204 -33.601  1.00 59.69           H  
ATOM   2680  HA3 GLY A 217     -47.038  52.764 -33.577  1.00 59.72           H  
ATOM   2681  HA2 GLY A 217     -45.521  52.366 -32.795  1.00 59.72           H  
ATOM   2682  N   ILE A 218     -47.386  50.651 -31.095  1.00 59.98           N  
ATOM   2683  CA  ILE A 218     -48.019  50.260 -29.836  1.00 59.16           C  
ATOM   2684  C   ILE A 218     -46.911  49.959 -28.796  1.00 63.27           C  
ATOM   2685  O   ILE A 218     -45.776  49.667 -29.177  1.00 62.68           O  
ATOM   2686  CB  ILE A 218     -48.888  48.982 -30.089  1.00 62.01           C  
ATOM   2687  CG1 ILE A 218     -50.004  49.251 -31.128  1.00 62.03           C  
ATOM   2688  CG2 ILE A 218     -49.478  48.313 -28.823  1.00 62.59           C  
ATOM   2689  CD1 ILE A 218     -50.655  47.980 -31.679  1.00 64.22           C  
ATOM   2690  H   ILE A 218     -46.974  49.881 -31.607  1.00 59.98           H  
ATOM   2691  HA  ILE A 218     -48.652  51.066 -29.459  1.00 59.16           H  
ATOM   2692  HB  ILE A 218     -48.242  48.245 -30.560  1.00 62.01           H  
ATOM   2693 HG13 ILE A 218     -49.628  49.820 -31.977  1.00 62.03           H  
ATOM   2694 HG12 ILE A 218     -50.778  49.869 -30.682  1.00 62.03           H  
ATOM   2695 HG21 ILE A 218     -50.097  47.451 -29.071  1.00 62.59           H  
ATOM   2696 HG22 ILE A 218     -48.716  47.941 -28.141  1.00 62.59           H  
ATOM   2697 HG23 ILE A 218     -50.097  49.005 -28.262  1.00 62.59           H  
ATOM   2698 HD11 ILE A 218     -51.132  48.166 -32.642  1.00 64.22           H  
ATOM   2699 HD12 ILE A 218     -49.939  47.169 -31.809  1.00 64.22           H  
ATOM   2700 HD13 ILE A 218     -51.421  47.642 -30.990  1.00 64.22           H  
ATOM   2701  N   GLU A 219     -47.243  50.050 -27.498  1.00 61.13           N  
ATOM   2702  CA  GLU A 219     -46.309  49.831 -26.391  1.00 61.67           C  
ATOM   2703  C   GLU A 219     -46.842  48.774 -25.414  1.00 64.76           C  
ATOM   2704  O   GLU A 219     -48.049  48.726 -25.167  1.00 63.88           O  
ATOM   2705  CB  GLU A 219     -46.100  51.158 -25.632  1.00 63.61           C  
ATOM   2706  CG  GLU A 219     -45.535  52.307 -26.499  1.00 81.00           C  
ATOM   2707  CD  GLU A 219     -45.298  53.632 -25.755  1.00114.73           C  
ATOM   2708  OE1 GLU A 219     -45.457  53.675 -24.514  1.00117.63           O  
ATOM   2709  OE2 GLU A 219     -44.975  54.615 -26.457  1.00111.47           O1-
ATOM   2710  H   GLU A 219     -48.186  50.306 -27.234  1.00 61.13           H  
ATOM   2711  HA  GLU A 219     -45.340  49.486 -26.759  1.00 61.67           H  
ATOM   2712  HB3 GLU A 219     -45.426  50.978 -24.792  1.00 63.61           H  
ATOM   2713  HB2 GLU A 219     -47.049  51.475 -25.193  1.00 63.61           H  
ATOM   2714  HG3 GLU A 219     -46.215  52.513 -27.327  1.00 81.00           H  
ATOM   2715  HG2 GLU A 219     -44.592  51.991 -26.948  1.00 81.00           H  
ATOM   2716  N   ILE A 220     -45.905  48.024 -24.804  1.00 61.79           N  
ATOM   2717  CA  ILE A 220     -46.138  47.277 -23.567  1.00 62.00           C  
ATOM   2718  C   ILE A 220     -45.775  48.217 -22.402  1.00 67.73           C  
ATOM   2719  O   ILE A 220     -44.596  48.454 -22.138  1.00 66.81           O  
ATOM   2720  CB  ILE A 220     -45.291  45.972 -23.462  1.00 64.52           C  
ATOM   2721  CG1 ILE A 220     -45.535  45.002 -24.643  1.00 64.51           C  
ATOM   2722  CG2 ILE A 220     -45.496  45.235 -22.118  1.00 64.47           C  
ATOM   2723  CD1 ILE A 220     -47.009  44.720 -24.969  1.00 69.95           C  
ATOM   2724  H   ILE A 220     -44.937  48.124 -25.071  1.00 61.79           H  
ATOM   2725  HA  ILE A 220     -47.191  47.005 -23.488  1.00 62.00           H  
ATOM   2726  HB  ILE A 220     -44.236  46.243 -23.511  1.00 64.52           H  
ATOM   2727 HG13 ILE A 220     -45.019  44.059 -24.463  1.00 64.51           H  
ATOM   2728 HG12 ILE A 220     -45.053  45.412 -25.528  1.00 64.51           H  
ATOM   2729 HG21 ILE A 220     -44.989  44.270 -22.110  1.00 64.47           H  
ATOM   2730 HG22 ILE A 220     -45.099  45.800 -21.274  1.00 64.47           H  
ATOM   2731 HG23 ILE A 220     -46.552  45.057 -21.921  1.00 64.47           H  
ATOM   2732 HD11 ILE A 220     -47.107  43.809 -25.558  1.00 69.95           H  
ATOM   2733 HD12 ILE A 220     -47.606  44.597 -24.068  1.00 69.95           H  
ATOM   2734 HD13 ILE A 220     -47.448  45.534 -25.547  1.00 69.95           H  
ATOM   2735  N   THR A 221     -46.816  48.780 -21.777  1.00 66.19           N  
ATOM   2736  CA  THR A 221     -46.723  49.791 -20.727  1.00 66.72           C  
ATOM   2737  C   THR A 221     -46.462  49.186 -19.333  1.00 72.61           C  
ATOM   2738  O   THR A 221     -45.811  49.848 -18.525  1.00 72.53           O  
ATOM   2739  CB  THR A 221     -48.023  50.639 -20.668  1.00 73.20           C  
ATOM   2740  OG1 THR A 221     -49.153  49.886 -20.261  1.00 70.97           O  
ATOM   2741  CG2 THR A 221     -48.351  51.318 -22.006  1.00 71.52           C  
ATOM   2742  H   THR A 221     -47.753  48.528 -22.067  1.00 66.19           H  
ATOM   2743  HA  THR A 221     -45.893  50.461 -20.961  1.00 66.72           H  
ATOM   2744  HB  THR A 221     -47.889  51.425 -19.923  1.00 73.20           H  
ATOM   2745  HG1 THR A 221     -49.393  49.283 -20.970  1.00 70.97           H  
ATOM   2746 HG21 THR A 221     -49.239  51.942 -21.913  1.00 71.52           H  
ATOM   2747 HG22 THR A 221     -47.531  51.958 -22.335  1.00 71.52           H  
ATOM   2748 HG23 THR A 221     -48.539  50.590 -22.796  1.00 71.52           H  
ATOM   2749  N   PHE A 222     -46.937  47.951 -19.084  1.00 70.75           N  
ATOM   2750  CA  PHE A 222     -46.741  47.216 -17.832  1.00 71.53           C  
ATOM   2751  C   PHE A 222     -46.579  45.720 -18.126  1.00 73.30           C  
ATOM   2752  O   PHE A 222     -47.124  45.223 -19.114  1.00 73.18           O  
ATOM   2753  CB  PHE A 222     -47.918  47.459 -16.854  1.00 74.51           C  
ATOM   2754  CG  PHE A 222     -48.085  48.901 -16.407  1.00 77.46           C  
ATOM   2755  CD1 PHE A 222     -47.133  49.490 -15.547  1.00 81.41           C  
ATOM   2756  CD2 PHE A 222     -49.085  49.712 -16.983  1.00 80.51           C  
ATOM   2757  CE1 PHE A 222     -47.195  50.850 -15.273  1.00 82.74           C  
ATOM   2758  CE2 PHE A 222     -49.131  51.069 -16.693  1.00 83.63           C  
ATOM   2759  CZ  PHE A 222     -48.187  51.635 -15.846  1.00 81.91           C  
ATOM   2760  H   PHE A 222     -47.443  47.460 -19.808  1.00 70.75           H  
ATOM   2761  HA  PHE A 222     -45.814  47.551 -17.362  1.00 71.53           H  
ATOM   2762  HB3 PHE A 222     -47.769  46.857 -15.957  1.00 74.51           H  
ATOM   2763  HB2 PHE A 222     -48.854  47.112 -17.294  1.00 74.51           H  
ATOM   2764  HD1 PHE A 222     -46.337  48.893 -15.125  1.00 81.41           H  
ATOM   2765  HD2 PHE A 222     -49.802  49.288 -17.670  1.00 80.51           H  
ATOM   2766  HE1 PHE A 222     -46.460  51.300 -14.621  1.00 82.74           H  
ATOM   2767  HE2 PHE A 222     -49.894  51.688 -17.141  1.00 83.63           H  
ATOM   2768  HZ  PHE A 222     -48.223  52.694 -15.636  1.00 81.91           H  
ATOM   2769  N   ARG A 223     -45.847  45.025 -17.241  1.00 67.51           N  
ATOM   2770  CA  ARG A 223     -45.593  43.591 -17.336  1.00 66.11           C  
ATOM   2771  C   ARG A 223     -45.403  43.004 -15.933  1.00 66.72           C  
ATOM   2772  O   ARG A 223     -44.598  43.523 -15.160  1.00 66.92           O  
ATOM   2773  CB  ARG A 223     -44.413  43.330 -18.298  1.00 67.14           C  
ATOM   2774  CG  ARG A 223     -44.036  41.849 -18.487  1.00 80.72           C  
ATOM   2775  CD  ARG A 223     -43.219  41.640 -19.772  1.00 85.95           C  
ATOM   2776  NE  ARG A 223     -42.706  40.266 -19.896  1.00 89.79           N  
ATOM   2777  CZ  ARG A 223     -41.872  39.808 -20.849  1.00 98.80           C  
ATOM   2778  NH1 ARG A 223     -41.413  40.587 -21.840  1.00 83.39           N  
ATOM   2779  NH2 ARG A 223     -41.484  38.529 -20.807  1.00 80.73           N1+
ATOM   2780  H   ARG A 223     -45.428  45.493 -16.449  1.00 67.51           H  
ATOM   2781  HA  ARG A 223     -46.480  43.121 -17.756  1.00 66.11           H  
ATOM   2782  HB3 ARG A 223     -43.531  43.871 -17.952  1.00 67.14           H  
ATOM   2783  HB2 ARG A 223     -44.658  43.757 -19.272  1.00 67.14           H  
ATOM   2784  HG3 ARG A 223     -44.970  41.296 -18.594  1.00 80.72           H  
ATOM   2785  HG2 ARG A 223     -43.541  41.426 -17.612  1.00 80.72           H  
ATOM   2786  HD3 ARG A 223     -42.446  42.400 -19.891  1.00 85.95           H  
ATOM   2787  HD2 ARG A 223     -43.896  41.752 -20.621  1.00 85.95           H  
ATOM   2788  HE  ARG A 223     -43.025  39.613 -19.195  1.00 89.79           H  
ATOM   2789 HH12 ARG A 223     -40.768  40.204 -22.522  1.00 83.39           H  
ATOM   2790 HH11 ARG A 223     -41.696  41.556 -21.910  1.00 83.39           H  
ATOM   2791 HH22 ARG A 223     -40.849  38.173 -21.512  1.00 80.73           H  
ATOM   2792 HH21 ARG A 223     -41.839  37.906 -20.093  1.00 80.73           H  
ATOM   2793  N   GLN A 224     -46.171  41.943 -15.645  1.00 60.56           N  
ATOM   2794  CA  GLN A 224     -46.229  41.261 -14.352  1.00 58.81           C  
ATOM   2795  C   GLN A 224     -45.972  39.756 -14.551  1.00 58.41           C  
ATOM   2796  O   GLN A 224     -46.109  39.252 -15.668  1.00 57.22           O  
ATOM   2797  CB  GLN A 224     -47.633  41.483 -13.738  1.00 60.20           C  
ATOM   2798  CG  GLN A 224     -48.087  42.951 -13.574  1.00 75.74           C  
ATOM   2799  CD  GLN A 224     -47.210  43.767 -12.621  1.00 90.60           C  
ATOM   2800  OE1 GLN A 224     -46.796  43.279 -11.571  1.00 83.45           O  
ATOM   2801  NE2 GLN A 224     -46.956  45.031 -12.964  1.00 81.57           N  
ATOM   2802  H   GLN A 224     -46.798  41.584 -16.351  1.00 60.56           H  
ATOM   2803  HA  GLN A 224     -45.464  41.645 -13.675  1.00 58.81           H  
ATOM   2804  HB3 GLN A 224     -47.645  41.017 -12.755  1.00 60.20           H  
ATOM   2805  HB2 GLN A 224     -48.382  40.958 -14.332  1.00 60.20           H  
ATOM   2806  HG3 GLN A 224     -49.102  42.968 -13.180  1.00 75.74           H  
ATOM   2807  HG2 GLN A 224     -48.140  43.441 -14.547  1.00 75.74           H  
ATOM   2808 HE22 GLN A 224     -46.384  45.611 -12.367  1.00 81.57           H  
ATOM   2809 HE21 GLN A 224     -47.321  45.412 -13.824  1.00 81.57           H  
ATOM   2810  N   SER A 225     -45.625  39.053 -13.459  1.00 51.78           N  
ATOM   2811  CA  SER A 225     -45.375  37.609 -13.471  1.00 49.76           C  
ATOM   2812  C   SER A 225     -45.615  36.961 -12.097  1.00 51.08           C  
ATOM   2813  O   SER A 225     -45.540  37.638 -11.071  1.00 52.14           O  
ATOM   2814  CB  SER A 225     -43.971  37.309 -14.050  1.00 52.81           C  
ATOM   2815  OG  SER A 225     -42.929  37.685 -13.170  1.00 64.38           O  
ATOM   2816  H   SER A 225     -45.527  39.511 -12.563  1.00 51.78           H  
ATOM   2817  HA  SER A 225     -46.111  37.177 -14.144  1.00 49.76           H  
ATOM   2818  HB3 SER A 225     -43.824  37.805 -15.009  1.00 52.81           H  
ATOM   2819  HB2 SER A 225     -43.875  36.240 -14.247  1.00 52.81           H  
ATOM   2820  HG  SER A 225     -42.924  37.084 -12.421  1.00 64.38           H  
ATOM   2821  N   PHE A 226     -45.878  35.643 -12.119  1.00 42.83           N  
ATOM   2822  CA  PHE A 226     -46.090  34.793 -10.944  1.00 40.00           C  
ATOM   2823  C   PHE A 226     -45.716  33.342 -11.279  1.00 41.79           C  
ATOM   2824  O   PHE A 226     -45.797  32.950 -12.441  1.00 40.68           O  
ATOM   2825  CB  PHE A 226     -47.551  34.915 -10.456  1.00 40.46           C  
ATOM   2826  CG  PHE A 226     -48.639  34.384 -11.384  1.00 40.75           C  
ATOM   2827  CD1 PHE A 226     -49.109  35.155 -12.470  1.00 43.04           C  
ATOM   2828  CD2 PHE A 226     -49.088  33.054 -11.257  1.00 41.29           C  
ATOM   2829  CE1 PHE A 226     -50.036  34.620 -13.356  1.00 43.32           C  
ATOM   2830  CE2 PHE A 226     -50.013  32.534 -12.152  1.00 42.85           C  
ATOM   2831  CZ  PHE A 226     -50.486  33.316 -13.198  1.00 40.62           C  
ATOM   2832  H   PHE A 226     -45.949  35.168 -13.009  1.00 42.83           H  
ATOM   2833  HA  PHE A 226     -45.423  35.132 -10.149  1.00 40.00           H  
ATOM   2834  HB3 PHE A 226     -47.752  35.954 -10.215  1.00 40.46           H  
ATOM   2835  HB2 PHE A 226     -47.643  34.390  -9.505  1.00 40.46           H  
ATOM   2836  HD1 PHE A 226     -48.746  36.161 -12.623  1.00 43.04           H  
ATOM   2837  HD2 PHE A 226     -48.712  32.438 -10.456  1.00 41.29           H  
ATOM   2838  HE1 PHE A 226     -50.397  35.216 -14.181  1.00 43.32           H  
ATOM   2839  HE2 PHE A 226     -50.358  31.518 -12.035  1.00 42.85           H  
ATOM   2840  HZ  PHE A 226     -51.202  32.905 -13.895  1.00 40.62           H  
ATOM   2841  N   PHE A 227     -45.324  32.563 -10.258  1.00 37.52           N  
ATOM   2842  CA  PHE A 227     -44.946  31.155 -10.412  1.00 36.32           C  
ATOM   2843  C   PHE A 227     -46.150  30.222 -10.648  1.00 41.39           C  
ATOM   2844  O   PHE A 227     -46.151  29.476 -11.627  1.00 40.22           O  
ATOM   2845  CB  PHE A 227     -44.047  30.720  -9.234  1.00 37.14           C  
ATOM   2846  CG  PHE A 227     -43.629  29.259  -9.234  1.00 37.92           C  
ATOM   2847  CD1 PHE A 227     -42.629  28.813 -10.124  1.00 40.55           C  
ATOM   2848  CD2 PHE A 227     -44.340  28.310  -8.468  1.00 39.40           C  
ATOM   2849  CE1 PHE A 227     -42.317  27.461 -10.196  1.00 41.37           C  
ATOM   2850  CE2 PHE A 227     -44.014  26.963  -8.556  1.00 42.43           C  
ATOM   2851  CZ  PHE A 227     -43.004  26.542  -9.412  1.00 40.66           C  
ATOM   2852  H   PHE A 227     -45.277  32.943  -9.323  1.00 37.52           H  
ATOM   2853  HA  PHE A 227     -44.328  31.079 -11.307  1.00 36.32           H  
ATOM   2854  HB3 PHE A 227     -44.530  30.953  -8.283  1.00 37.14           H  
ATOM   2855  HB2 PHE A 227     -43.134  31.316  -9.257  1.00 37.14           H  
ATOM   2856  HD1 PHE A 227     -42.106  29.518 -10.753  1.00 40.55           H  
ATOM   2857  HD2 PHE A 227     -45.140  28.627  -7.815  1.00 39.40           H  
ATOM   2858  HE1 PHE A 227     -41.545  27.123 -10.871  1.00 41.37           H  
ATOM   2859  HE2 PHE A 227     -44.553  26.240  -7.962  1.00 42.43           H  
ATOM   2860  HZ  PHE A 227     -42.758  25.492  -9.477  1.00 40.66           H  
ATOM   2861  N   SER A 228     -47.147  30.300  -9.752  1.00 40.59           N  
ATOM   2862  CA  SER A 228     -48.382  29.512  -9.805  1.00 41.75           C  
ATOM   2863  C   SER A 228     -49.526  30.157  -9.001  1.00 48.10           C  
ATOM   2864  O   SER A 228     -50.682  29.956  -9.366  1.00 47.55           O  
ATOM   2865  CB  SER A 228     -48.118  28.044  -9.396  1.00 45.62           C  
ATOM   2866  OG  SER A 228     -47.837  27.913  -8.015  1.00 57.74           O  
ATOM   2867  H   SER A 228     -47.065  30.945  -8.981  1.00 40.59           H  
ATOM   2868  HA  SER A 228     -48.712  29.509 -10.846  1.00 41.75           H  
ATOM   2869  HB3 SER A 228     -47.299  27.611  -9.971  1.00 45.62           H  
ATOM   2870  HB2 SER A 228     -48.998  27.438  -9.615  1.00 45.62           H  
ATOM   2871  HG  SER A 228     -47.712  26.982  -7.816  1.00 57.74           H  
ATOM   2872  N   ASP A 229     -49.198  30.939  -7.958  1.00 46.08           N  
ATOM   2873  CA  ASP A 229     -50.152  31.697  -7.149  1.00 47.01           C  
ATOM   2874  C   ASP A 229     -50.001  33.189  -7.534  1.00 52.46           C  
ATOM   2875  O   ASP A 229     -48.950  33.758  -7.234  1.00 52.37           O  
ATOM   2876  CB  ASP A 229     -49.866  31.468  -5.641  1.00 49.21           C  
ATOM   2877  CG  ASP A 229     -50.827  32.141  -4.640  1.00 64.11           C  
ATOM   2878  OD1 ASP A 229     -51.963  32.496  -5.029  1.00 69.85           O  
ATOM   2879  OD2 ASP A 229     -50.444  32.182  -3.451  1.00 65.57           O1-
ATOM   2880  H   ASP A 229     -48.231  31.038  -7.690  1.00 46.08           H  
ATOM   2881  HA  ASP A 229     -51.157  31.324  -7.335  1.00 47.01           H  
ATOM   2882  HB3 ASP A 229     -48.839  31.759  -5.410  1.00 49.21           H  
ATOM   2883  HB2 ASP A 229     -49.898  30.395  -5.446  1.00 49.21           H  
ATOM   2884  N   PRO A 230     -51.010  33.789  -8.212  1.00 50.71           N  
ATOM   2885  CA  PRO A 230     -50.968  35.207  -8.602  1.00 51.85           C  
ATOM   2886  C   PRO A 230     -51.251  36.157  -7.415  1.00 59.86           C  
ATOM   2887  O   PRO A 230     -50.344  36.379  -6.612  1.00 60.99           O  
ATOM   2888  CB  PRO A 230     -51.977  35.276  -9.765  1.00 53.11           C  
ATOM   2889  CG  PRO A 230     -53.023  34.229  -9.421  1.00 56.22           C  
ATOM   2890  CD  PRO A 230     -52.218  33.137  -8.724  1.00 51.67           C  
ATOM   2891  HA  PRO A 230     -49.983  35.470  -8.987  1.00 51.85           H  
ATOM   2892  HB3 PRO A 230     -51.474  34.983 -10.687  1.00 53.11           H  
ATOM   2893  HB2 PRO A 230     -52.402  36.263  -9.946  1.00 53.11           H  
ATOM   2894  HG3 PRO A 230     -53.561  33.863 -10.293  1.00 56.22           H  
ATOM   2895  HG2 PRO A 230     -53.753  34.646  -8.727  1.00 56.22           H  
ATOM   2896  HD2 PRO A 230     -52.804  32.676  -7.929  1.00 51.67           H  
ATOM   2897  HD3 PRO A 230     -51.932  32.367  -9.442  1.00 51.67           H  
ATOM   2898  N   ALA A 231     -52.460  36.747  -7.367  1.00 57.10           N  
ATOM   2899  CA  ALA A 231     -52.914  37.808  -6.460  1.00 56.97           C  
ATOM   2900  C   ALA A 231     -52.249  39.168  -6.733  1.00 61.34           C  
ATOM   2901  O   ALA A 231     -52.919  40.065  -7.246  1.00 61.08           O  
ATOM   2902  CB  ALA A 231     -52.834  37.385  -4.980  1.00 57.55           C  
ATOM   2903  H   ALA A 231     -53.136  36.484  -8.070  1.00 57.10           H  
ATOM   2904  HA  ALA A 231     -53.968  37.951  -6.688  1.00 56.97           H  
ATOM   2905  HB1 ALA A 231     -53.292  38.137  -4.337  1.00 57.55           H  
ATOM   2906  HB2 ALA A 231     -53.371  36.450  -4.815  1.00 57.55           H  
ATOM   2907  HB3 ALA A 231     -51.809  37.242  -4.637  1.00 57.55           H  
ATOM   2908  N   VAL A 232     -50.951  39.297  -6.410  1.00 58.85           N  
ATOM   2909  CA  VAL A 232     -50.179  40.532  -6.569  1.00 59.25           C  
ATOM   2910  C   VAL A 232     -49.887  41.040  -8.011  1.00 63.01           C  
ATOM   2911  O   VAL A 232     -49.776  42.258  -8.146  1.00 62.87           O  
ATOM   2912  CB  VAL A 232     -48.859  40.539  -5.747  1.00 63.61           C  
ATOM   2913  CG1 VAL A 232     -49.126  40.351  -4.243  1.00 63.40           C  
ATOM   2914  CG2 VAL A 232     -47.787  39.544  -6.233  1.00 63.78           C  
ATOM   2915  H   VAL A 232     -50.457  38.503  -6.026  1.00 58.85           H  
ATOM   2916  HA  VAL A 232     -50.804  41.306  -6.123  1.00 59.25           H  
ATOM   2917  HB  VAL A 232     -48.420  41.533  -5.846  1.00 63.61           H  
ATOM   2918 HG11 VAL A 232     -48.206  40.451  -3.666  1.00 63.40           H  
ATOM   2919 HG12 VAL A 232     -49.829  41.095  -3.870  1.00 63.40           H  
ATOM   2920 HG13 VAL A 232     -49.541  39.366  -4.030  1.00 63.40           H  
ATOM   2921 HG21 VAL A 232     -46.887  39.615  -5.622  1.00 63.78           H  
ATOM   2922 HG22 VAL A 232     -48.141  38.515  -6.167  1.00 63.78           H  
ATOM   2923 HG23 VAL A 232     -47.486  39.735  -7.263  1.00 63.78           H  
ATOM   2924  N   PRO A 233     -49.860  40.190  -9.073  1.00 58.14           N  
ATOM   2925  CA  PRO A 233     -49.837  40.667 -10.473  1.00 57.26           C  
ATOM   2926  C   PRO A 233     -51.124  41.400 -10.873  1.00 59.71           C  
ATOM   2927  O   PRO A 233     -51.054  42.476 -11.461  1.00 59.28           O  
ATOM   2928  CB  PRO A 233     -49.674  39.381 -11.310  1.00 58.72           C  
ATOM   2929  CG  PRO A 233     -49.110  38.358 -10.358  1.00 62.75           C  
ATOM   2930  CD  PRO A 233     -49.775  38.733  -9.051  1.00 58.66           C  
ATOM   2931  HA  PRO A 233     -48.969  41.316 -10.608  1.00 57.26           H  
ATOM   2932  HB3 PRO A 233     -49.060  39.497 -12.200  1.00 58.72           H  
ATOM   2933  HB2 PRO A 233     -50.642  39.012 -11.645  1.00 58.72           H  
ATOM   2934  HG3 PRO A 233     -48.028  38.472 -10.277  1.00 62.75           H  
ATOM   2935  HG2 PRO A 233     -49.345  37.343 -10.665  1.00 62.75           H  
ATOM   2936  HD2 PRO A 233     -50.790  38.341  -9.046  1.00 58.66           H  
ATOM   2937  HD3 PRO A 233     -49.227  38.323  -8.207  1.00 58.66           H  
ATOM   2938  N   VAL A 234     -52.269  40.787 -10.529  1.00 56.43           N  
ATOM   2939  CA  VAL A 234     -53.614  41.256 -10.846  1.00 57.08           C  
ATOM   2940  C   VAL A 234     -53.976  42.531 -10.055  1.00 62.81           C  
ATOM   2941  O   VAL A 234     -54.612  43.421 -10.614  1.00 61.98           O  
ATOM   2942  CB  VAL A 234     -54.661  40.138 -10.570  1.00 60.76           C  
ATOM   2943  CG1 VAL A 234     -56.104  40.537 -10.925  1.00 60.58           C  
ATOM   2944  CG2 VAL A 234     -54.307  38.837 -11.318  1.00 60.55           C  
ATOM   2945  H   VAL A 234     -52.222  39.912 -10.028  1.00 56.43           H  
ATOM   2946  HA  VAL A 234     -53.642  41.503 -11.909  1.00 57.08           H  
ATOM   2947  HB  VAL A 234     -54.647  39.905  -9.504  1.00 60.76           H  
ATOM   2948 HG11 VAL A 234     -56.772  39.684 -10.836  1.00 60.58           H  
ATOM   2949 HG12 VAL A 234     -56.492  41.315 -10.270  1.00 60.58           H  
ATOM   2950 HG13 VAL A 234     -56.168  40.887 -11.955  1.00 60.58           H  
ATOM   2951 HG21 VAL A 234     -55.063  38.067 -11.156  1.00 60.55           H  
ATOM   2952 HG22 VAL A 234     -54.235  39.009 -12.392  1.00 60.55           H  
ATOM   2953 HG23 VAL A 234     -53.358  38.418 -10.984  1.00 60.55           H  
ATOM   2954  N   LYS A 235     -53.485  42.640  -8.808  1.00 60.54           N  
ATOM   2955  CA  LYS A 235     -53.574  43.845  -7.981  1.00 60.89           C  
ATOM   2956  C   LYS A 235     -52.803  45.039  -8.578  1.00 65.17           C  
ATOM   2957  O   LYS A 235     -53.312  46.157  -8.521  1.00 64.46           O  
ATOM   2958  CB  LYS A 235     -53.097  43.507  -6.555  1.00 63.67           C  
ATOM   2959  CG  LYS A 235     -53.263  44.655  -5.540  1.00 82.34           C  
ATOM   2960  CD  LYS A 235     -52.981  44.240  -4.088  1.00 95.00           C  
ATOM   2961  CE  LYS A 235     -51.513  43.859  -3.831  1.00107.36           C  
ATOM   2962  NZ  LYS A 235     -51.282  43.505  -2.419  1.00116.81           N1+
ATOM   2963  H   LYS A 235     -52.987  41.859  -8.403  1.00 60.54           H  
ATOM   2964  HA  LYS A 235     -54.628  44.125  -7.929  1.00 60.89           H  
ATOM   2965  HB3 LYS A 235     -52.054  43.195  -6.592  1.00 63.67           H  
ATOM   2966  HB2 LYS A 235     -53.660  42.645  -6.196  1.00 63.67           H  
ATOM   2967  HG3 LYS A 235     -54.283  45.039  -5.602  1.00 82.34           H  
ATOM   2968  HG2 LYS A 235     -52.612  45.489  -5.802  1.00 82.34           H  
ATOM   2969  HD3 LYS A 235     -53.634  43.404  -3.827  1.00 95.00           H  
ATOM   2970  HD2 LYS A 235     -53.271  45.061  -3.431  1.00 95.00           H  
ATOM   2971  HE3 LYS A 235     -50.856  44.688  -4.096  1.00107.36           H  
ATOM   2972  HE2 LYS A 235     -51.223  43.009  -4.446  1.00107.36           H  
ATOM   2973  HZ1 LYS A 235     -51.863  42.716  -2.171  1.00116.81           H  
ATOM   2974  HZ2 LYS A 235     -50.311  43.262  -2.285  1.00116.81           H  
ATOM   2975  HZ3 LYS A 235     -51.517  44.292  -1.831  1.00116.81           H  
ATOM   2976  N   ASN A 236     -51.616  44.783  -9.161  1.00 61.90           N  
ATOM   2977  CA  ASN A 236     -50.787  45.795  -9.830  1.00 62.19           C  
ATOM   2978  C   ASN A 236     -51.370  46.269 -11.176  1.00 67.38           C  
ATOM   2979  O   ASN A 236     -51.066  47.392 -11.573  1.00 67.65           O  
ATOM   2980  CB  ASN A 236     -49.343  45.271 -10.007  1.00 62.34           C  
ATOM   2981  CG  ASN A 236     -48.525  45.174  -8.712  1.00 82.19           C  
ATOM   2982  OD1 ASN A 236     -48.845  45.790  -7.696  1.00 69.74           O  
ATOM   2983  ND2 ASN A 236     -47.434  44.406  -8.758  1.00 78.62           N  
ATOM   2984  H   ASN A 236     -51.259  43.838  -9.169  1.00 61.90           H  
ATOM   2985  HA  ASN A 236     -50.761  46.643  -9.146  1.00 62.19           H  
ATOM   2986  HB3 ASN A 236     -48.788  45.949 -10.657  1.00 62.34           H  
ATOM   2987  HB2 ASN A 236     -49.352  44.304 -10.510  1.00 62.34           H  
ATOM   2988 HD22 ASN A 236     -46.851  44.301  -7.941  1.00 78.62           H  
ATOM   2989 HD21 ASN A 236     -47.188  43.919  -9.610  1.00 78.62           H  
ATOM   2990  N   LEU A 237     -52.212  45.454 -11.838  1.00 63.74           N  
ATOM   2991  CA  LEU A 237     -52.947  45.855 -13.045  1.00 63.28           C  
ATOM   2992  C   LEU A 237     -54.073  46.861 -12.725  1.00 67.08           C  
ATOM   2993  O   LEU A 237     -54.278  47.783 -13.510  1.00 65.92           O  
ATOM   2994  CB  LEU A 237     -53.484  44.608 -13.786  1.00 63.09           C  
ATOM   2995  CG  LEU A 237     -52.389  43.716 -14.422  1.00 66.99           C  
ATOM   2996  CD1 LEU A 237     -52.929  42.307 -14.750  1.00 66.94           C  
ATOM   2997  CD2 LEU A 237     -51.701  44.384 -15.634  1.00 68.24           C  
ATOM   2998  H   LEU A 237     -52.413  44.534 -11.471  1.00 63.74           H  
ATOM   2999  HA  LEU A 237     -52.249  46.368 -13.708  1.00 63.28           H  
ATOM   3000  HB3 LEU A 237     -54.187  44.907 -14.565  1.00 63.09           H  
ATOM   3001  HB2 LEU A 237     -54.067  44.016 -13.081  1.00 63.09           H  
ATOM   3002  HG  LEU A 237     -51.612  43.573 -13.674  1.00 66.99           H  
ATOM   3003 HD11 LEU A 237     -52.797  42.031 -15.795  1.00 66.94           H  
ATOM   3004 HD12 LEU A 237     -52.408  41.557 -14.156  1.00 66.94           H  
ATOM   3005 HD13 LEU A 237     -53.991  42.208 -14.527  1.00 66.94           H  
ATOM   3006 HD21 LEU A 237     -51.767  43.791 -16.546  1.00 68.24           H  
ATOM   3007 HD22 LEU A 237     -52.131  45.358 -15.863  1.00 68.24           H  
ATOM   3008 HD23 LEU A 237     -50.640  44.541 -15.435  1.00 68.24           H  
ATOM   3009  N   LYS A 238     -54.737  46.712 -11.563  1.00 64.51           N  
ATOM   3010  CA  LYS A 238     -55.716  47.674 -11.041  1.00 64.96           C  
ATOM   3011  C   LYS A 238     -55.057  48.983 -10.564  1.00 70.01           C  
ATOM   3012  O   LYS A 238     -55.606  50.056 -10.812  1.00 69.39           O  
ATOM   3013  CB  LYS A 238     -56.519  47.010  -9.902  1.00 67.22           C  
ATOM   3014  CG  LYS A 238     -57.648  47.876  -9.305  1.00 83.88           C  
ATOM   3015  CD  LYS A 238     -58.189  47.271  -8.008  1.00 94.80           C  
ATOM   3016  CE  LYS A 238     -59.405  48.010  -7.436  1.00104.50           C  
ATOM   3017  NZ  LYS A 238     -59.930  47.317  -6.246  1.00111.20           N1+
ATOM   3018  H   LYS A 238     -54.520  45.927 -10.964  1.00 64.51           H  
ATOM   3019  HA  LYS A 238     -56.409  47.929 -11.845  1.00 64.96           H  
ATOM   3020  HB3 LYS A 238     -55.831  46.728  -9.104  1.00 67.22           H  
ATOM   3021  HB2 LYS A 238     -56.952  46.075 -10.259  1.00 67.22           H  
ATOM   3022  HG3 LYS A 238     -58.452  47.969 -10.036  1.00 83.88           H  
ATOM   3023  HG2 LYS A 238     -57.310  48.889  -9.089  1.00 83.88           H  
ATOM   3024  HD3 LYS A 238     -57.388  47.265  -7.267  1.00 94.80           H  
ATOM   3025  HD2 LYS A 238     -58.440  46.231  -8.190  1.00 94.80           H  
ATOM   3026  HE3 LYS A 238     -60.199  48.068  -8.182  1.00104.50           H  
ATOM   3027  HE2 LYS A 238     -59.137  49.032  -7.168  1.00104.50           H  
ATOM   3028  HZ1 LYS A 238     -59.206  47.257  -5.545  1.00111.20           H  
ATOM   3029  HZ2 LYS A 238     -60.724  47.820  -5.877  1.00111.20           H  
ATOM   3030  HZ3 LYS A 238     -60.212  46.382  -6.508  1.00111.20           H  
ATOM   3031  N   ARG A 239     -53.899  48.856  -9.894  1.00 67.13           N  
ATOM   3032  CA  ARG A 239     -53.106  49.935  -9.295  1.00 67.15           C  
ATOM   3033  C   ARG A 239     -52.649  51.013 -10.296  1.00 70.77           C  
ATOM   3034  O   ARG A 239     -52.551  52.179  -9.917  1.00 71.10           O  
ATOM   3035  CB  ARG A 239     -51.908  49.269  -8.590  1.00 69.29           C  
ATOM   3036  CG  ARG A 239     -50.996  50.169  -7.744  1.00 83.31           C  
ATOM   3037  CD  ARG A 239     -49.840  49.345  -7.154  1.00 96.47           C  
ATOM   3038  NE  ARG A 239     -49.048  50.101  -6.170  1.00110.22           N  
ATOM   3039  CZ  ARG A 239     -48.037  49.623  -5.419  1.00125.93           C  
ATOM   3040  NH1 ARG A 239     -47.627  48.346  -5.500  1.00115.04           N  
ATOM   3041  NH2 ARG A 239     -47.420  50.448  -4.564  1.00110.73           N1+
ATOM   3042  H   ARG A 239     -53.543  47.923  -9.733  1.00 67.13           H  
ATOM   3043  HA  ARG A 239     -53.731  50.418  -8.542  1.00 67.15           H  
ATOM   3044  HB3 ARG A 239     -51.290  48.788  -9.346  1.00 69.29           H  
ATOM   3045  HB2 ARG A 239     -52.280  48.474  -7.943  1.00 69.29           H  
ATOM   3046  HG3 ARG A 239     -51.544  50.721  -6.979  1.00 83.31           H  
ATOM   3047  HG2 ARG A 239     -50.566  50.914  -8.414  1.00 83.31           H  
ATOM   3048  HD3 ARG A 239     -49.137  49.133  -7.961  1.00 96.47           H  
ATOM   3049  HD2 ARG A 239     -50.177  48.378  -6.777  1.00 96.47           H  
ATOM   3050  HE  ARG A 239     -49.296  51.075  -6.073  1.00110.22           H  
ATOM   3051 HH12 ARG A 239     -46.864  48.010  -4.931  1.00115.04           H  
ATOM   3052 HH11 ARG A 239     -48.079  47.713  -6.147  1.00115.04           H  
ATOM   3053 HH22 ARG A 239     -46.656  50.116  -3.992  1.00110.73           H  
ATOM   3054 HH21 ARG A 239     -47.707  51.413  -4.486  1.00110.73           H  
ATOM   3055  N   GLN A 240     -52.397  50.595 -11.546  1.00 66.14           N  
ATOM   3056  CA  GLN A 240     -51.973  51.450 -12.654  1.00 65.54           C  
ATOM   3057  C   GLN A 240     -53.126  51.775 -13.629  1.00 67.31           C  
ATOM   3058  O   GLN A 240     -52.919  52.581 -14.536  1.00 66.98           O  
ATOM   3059  CB  GLN A 240     -50.815  50.738 -13.390  1.00 67.14           C  
ATOM   3060  CG  GLN A 240     -49.580  50.392 -12.522  1.00 88.48           C  
ATOM   3061  CD  GLN A 240     -48.990  51.573 -11.748  1.00115.30           C  
ATOM   3062  OE1 GLN A 240     -48.922  51.541 -10.522  1.00112.52           O  
ATOM   3063  NE2 GLN A 240     -48.558  52.617 -12.457  1.00109.63           N  
ATOM   3064  H   GLN A 240     -52.495  49.613 -11.762  1.00 66.14           H  
ATOM   3065  HA  GLN A 240     -51.615  52.409 -12.275  1.00 65.54           H  
ATOM   3066  HB3 GLN A 240     -50.494  51.363 -14.222  1.00 67.14           H  
ATOM   3067  HB2 GLN A 240     -51.185  49.817 -13.843  1.00 67.14           H  
ATOM   3068  HG3 GLN A 240     -48.802  49.951 -13.144  1.00 88.48           H  
ATOM   3069  HG2 GLN A 240     -49.844  49.624 -11.797  1.00 88.48           H  
ATOM   3070 HE22 GLN A 240     -48.168  53.420 -11.986  1.00109.63           H  
ATOM   3071 HE21 GLN A 240     -48.626  52.614 -13.465  1.00109.63           H  
ATOM   3072  N   ASP A 241     -54.304  51.153 -13.427  1.00 63.03           N  
ATOM   3073  CA  ASP A 241     -55.530  51.266 -14.227  1.00 62.98           C  
ATOM   3074  C   ASP A 241     -55.325  50.755 -15.674  1.00 65.95           C  
ATOM   3075  O   ASP A 241     -55.678  51.436 -16.638  1.00 65.30           O  
ATOM   3076  CB  ASP A 241     -56.175  52.683 -14.143  1.00 64.94           C  
ATOM   3077  CG  ASP A 241     -57.644  52.803 -14.603  1.00 74.85           C  
ATOM   3078  OD1 ASP A 241     -58.373  51.787 -14.578  1.00 75.62           O  
ATOM   3079  OD2 ASP A 241     -58.063  53.949 -14.876  1.00 78.80           O1-
ATOM   3080  H   ASP A 241     -54.380  50.535 -12.632  1.00 63.03           H  
ATOM   3081  HA  ASP A 241     -56.209  50.554 -13.757  1.00 62.98           H  
ATOM   3082  HB3 ASP A 241     -55.564  53.392 -14.703  1.00 64.94           H  
ATOM   3083  HB2 ASP A 241     -56.128  53.029 -13.109  1.00 64.94           H  
ATOM   3084  N   ALA A 242     -54.733  49.554 -15.788  1.00 61.53           N  
ATOM   3085  CA  ALA A 242     -54.482  48.853 -17.044  1.00 60.22           C  
ATOM   3086  C   ALA A 242     -55.788  48.304 -17.633  1.00 60.83           C  
ATOM   3087  O   ALA A 242     -56.412  47.441 -17.017  1.00 60.11           O  
ATOM   3088  CB  ALA A 242     -53.488  47.714 -16.784  1.00 61.06           C  
ATOM   3089  H   ALA A 242     -54.481  49.050 -14.947  1.00 61.53           H  
ATOM   3090  HA  ALA A 242     -54.028  49.550 -17.751  1.00 60.22           H  
ATOM   3091  HB1 ALA A 242     -53.317  47.141 -17.693  1.00 61.06           H  
ATOM   3092  HB2 ALA A 242     -52.526  48.095 -16.441  1.00 61.06           H  
ATOM   3093  HB3 ALA A 242     -53.861  47.018 -16.032  1.00 61.06           H  
ATOM   3094  N   ARG A 243     -56.173  48.828 -18.807  1.00 55.41           N  
ATOM   3095  CA  ARG A 243     -57.414  48.475 -19.495  1.00 54.68           C  
ATOM   3096  C   ARG A 243     -57.259  47.198 -20.330  1.00 55.27           C  
ATOM   3097  O   ARG A 243     -57.977  46.230 -20.083  1.00 53.10           O  
ATOM   3098  CB  ARG A 243     -57.901  49.667 -20.347  1.00 56.38           C  
ATOM   3099  CG  ARG A 243     -58.140  50.975 -19.564  1.00 69.45           C  
ATOM   3100  CD  ARG A 243     -58.980  50.793 -18.285  1.00 78.93           C  
ATOM   3101  NE  ARG A 243     -59.371  52.071 -17.676  1.00 85.74           N  
ATOM   3102  CZ  ARG A 243     -60.350  52.907 -18.063  1.00 97.11           C  
ATOM   3103  NH1 ARG A 243     -61.135  52.651 -19.122  1.00 81.11           N  
ATOM   3104  NH2 ARG A 243     -60.540  54.028 -17.356  1.00 85.20           N1+
ATOM   3105  H   ARG A 243     -55.607  49.542 -19.244  1.00 55.41           H  
ATOM   3106  HA  ARG A 243     -58.183  48.271 -18.751  1.00 54.68           H  
ATOM   3107  HB3 ARG A 243     -58.833  49.391 -20.842  1.00 56.38           H  
ATOM   3108  HB2 ARG A 243     -57.192  49.870 -21.150  1.00 56.38           H  
ATOM   3109  HG3 ARG A 243     -58.531  51.764 -20.206  1.00 69.45           H  
ATOM   3110  HG2 ARG A 243     -57.151  51.322 -19.259  1.00 69.45           H  
ATOM   3111  HD3 ARG A 243     -58.335  50.358 -17.521  1.00 78.93           H  
ATOM   3112  HD2 ARG A 243     -59.808  50.098 -18.403  1.00 78.93           H  
ATOM   3113  HE  ARG A 243     -58.830  52.327 -16.857  1.00 85.74           H  
ATOM   3114 HH12 ARG A 243     -61.836  53.312 -19.420  1.00 81.11           H  
ATOM   3115 HH11 ARG A 243     -60.973  51.815 -19.666  1.00 81.11           H  
ATOM   3116 HH22 ARG A 243     -61.215  54.718 -17.648  1.00 85.20           H  
ATOM   3117 HH21 ARG A 243     -59.941  54.219 -16.560  1.00 85.20           H  
ATOM   3118  N   ILE A 244     -56.337  47.228 -21.305  1.00 50.98           N  
ATOM   3119  CA  ILE A 244     -56.165  46.170 -22.299  1.00 50.46           C  
ATOM   3120  C   ILE A 244     -54.977  45.295 -21.869  1.00 52.83           C  
ATOM   3121  O   ILE A 244     -53.826  45.703 -22.008  1.00 52.74           O  
ATOM   3122  CB  ILE A 244     -55.897  46.757 -23.715  1.00 53.59           C  
ATOM   3123  CG1 ILE A 244     -56.890  47.883 -24.087  1.00 53.82           C  
ATOM   3124  CG2 ILE A 244     -55.875  45.665 -24.805  1.00 54.58           C  
ATOM   3125  CD1 ILE A 244     -58.380  47.516 -24.000  1.00 55.97           C  
ATOM   3126  H   ILE A 244     -55.767  48.052 -21.431  1.00 50.98           H  
ATOM   3127  HA  ILE A 244     -57.060  45.548 -22.355  1.00 50.46           H  
ATOM   3128  HB  ILE A 244     -54.913  47.229 -23.722  1.00 53.59           H  
ATOM   3129 HG13 ILE A 244     -56.660  48.252 -25.084  1.00 53.82           H  
ATOM   3130 HG12 ILE A 244     -56.714  48.731 -23.429  1.00 53.82           H  
ATOM   3131 HG21 ILE A 244     -55.692  46.096 -25.790  1.00 54.58           H  
ATOM   3132 HG22 ILE A 244     -55.093  44.925 -24.630  1.00 54.58           H  
ATOM   3133 HG23 ILE A 244     -56.824  45.135 -24.846  1.00 54.58           H  
ATOM   3134 HD11 ILE A 244     -58.998  48.372 -24.270  1.00 55.97           H  
ATOM   3135 HD12 ILE A 244     -58.629  46.701 -24.677  1.00 55.97           H  
ATOM   3136 HD13 ILE A 244     -58.673  47.220 -22.994  1.00 55.97           H  
ATOM   3137  N   ILE A 245     -55.301  44.127 -21.300  1.00 46.38           N  
ATOM   3138  CA  ILE A 245     -54.355  43.206 -20.675  1.00 44.91           C  
ATOM   3139  C   ILE A 245     -54.205  41.945 -21.553  1.00 43.64           C  
ATOM   3140  O   ILE A 245     -55.171  41.538 -22.195  1.00 42.03           O  
ATOM   3141  CB  ILE A 245     -54.861  42.817 -19.250  1.00 48.16           C  
ATOM   3142  CG1 ILE A 245     -54.916  44.060 -18.322  1.00 49.20           C  
ATOM   3143  CG2 ILE A 245     -54.035  41.706 -18.570  1.00 47.98           C  
ATOM   3144  CD1 ILE A 245     -55.793  43.878 -17.075  1.00 56.73           C  
ATOM   3145  H   ILE A 245     -56.277  43.861 -21.238  1.00 46.38           H  
ATOM   3146  HA  ILE A 245     -53.380  43.679 -20.567  1.00 44.91           H  
ATOM   3147  HB  ILE A 245     -55.881  42.442 -19.354  1.00 48.16           H  
ATOM   3148 HG13 ILE A 245     -55.304  44.928 -18.855  1.00 49.20           H  
ATOM   3149 HG12 ILE A 245     -53.906  44.337 -18.017  1.00 49.20           H  
ATOM   3150 HG21 ILE A 245     -54.380  41.517 -17.556  1.00 47.98           H  
ATOM   3151 HG22 ILE A 245     -54.105  40.754 -19.094  1.00 47.98           H  
ATOM   3152 HG23 ILE A 245     -52.983  41.988 -18.512  1.00 47.98           H  
ATOM   3153 HD11 ILE A 245     -55.950  44.831 -16.570  1.00 56.73           H  
ATOM   3154 HD12 ILE A 245     -56.774  43.481 -17.335  1.00 56.73           H  
ATOM   3155 HD13 ILE A 245     -55.334  43.205 -16.352  1.00 56.73           H  
ATOM   3156  N   VAL A 246     -53.004  41.344 -21.558  1.00 37.95           N  
ATOM   3157  CA  VAL A 246     -52.708  40.073 -22.226  1.00 36.30           C  
ATOM   3158  C   VAL A 246     -52.335  39.039 -21.153  1.00 36.75           C  
ATOM   3159  O   VAL A 246     -51.444  39.313 -20.352  1.00 34.52           O  
ATOM   3160  CB  VAL A 246     -51.505  40.209 -23.205  1.00 40.03           C  
ATOM   3161  CG1 VAL A 246     -51.046  38.878 -23.841  1.00 39.78           C  
ATOM   3162  CG2 VAL A 246     -51.791  41.238 -24.312  1.00 39.50           C  
ATOM   3163  H   VAL A 246     -52.244  41.752 -21.031  1.00 37.95           H  
ATOM   3164  HA  VAL A 246     -53.574  39.707 -22.777  1.00 36.30           H  
ATOM   3165  HB  VAL A 246     -50.658  40.588 -22.636  1.00 40.03           H  
ATOM   3166 HG11 VAL A 246     -50.275  39.045 -24.594  1.00 39.78           H  
ATOM   3167 HG12 VAL A 246     -50.619  38.193 -23.108  1.00 39.78           H  
ATOM   3168 HG13 VAL A 246     -51.877  38.369 -24.327  1.00 39.78           H  
ATOM   3169 HG21 VAL A 246     -50.930  41.358 -24.969  1.00 39.50           H  
ATOM   3170 HG22 VAL A 246     -52.637  40.933 -24.927  1.00 39.50           H  
ATOM   3171 HG23 VAL A 246     -52.015  42.223 -23.901  1.00 39.50           H  
ATOM   3172  N   GLY A 247     -53.004  37.875 -21.171  1.00 32.17           N  
ATOM   3173  CA  GLY A 247     -52.747  36.781 -20.238  1.00 30.61           C  
ATOM   3174  C   GLY A 247     -52.114  35.609 -20.992  1.00 32.08           C  
ATOM   3175  O   GLY A 247     -52.573  35.244 -22.075  1.00 32.35           O  
ATOM   3176  H   GLY A 247     -53.691  37.706 -21.894  1.00 32.17           H  
ATOM   3177  HA3 GLY A 247     -53.688  36.459 -19.798  1.00 30.61           H  
ATOM   3178  HA2 GLY A 247     -52.110  37.082 -19.408  1.00 30.61           H  
ATOM   3179  N   LEU A 248     -51.084  35.003 -20.379  1.00 26.90           N  
ATOM   3180  CA  LEU A 248     -50.373  33.827 -20.878  1.00 25.74           C  
ATOM   3181  C   LEU A 248     -50.045  32.916 -19.691  1.00 27.07           C  
ATOM   3182  O   LEU A 248     -48.980  33.034 -19.086  1.00 27.01           O  
ATOM   3183  CB  LEU A 248     -49.110  34.253 -21.663  1.00 25.70           C  
ATOM   3184  CG  LEU A 248     -49.377  34.702 -23.115  1.00 30.18           C  
ATOM   3185  CD1 LEU A 248     -48.073  35.171 -23.780  1.00 29.75           C  
ATOM   3186  CD2 LEU A 248     -50.070  33.603 -23.948  1.00 31.87           C  
ATOM   3187  H   LEU A 248     -50.757  35.367 -19.495  1.00 26.90           H  
ATOM   3188  HA  LEU A 248     -51.032  33.250 -21.529  1.00 25.74           H  
ATOM   3189  HB3 LEU A 248     -48.411  33.420 -21.708  1.00 25.70           H  
ATOM   3190  HB2 LEU A 248     -48.590  35.042 -21.115  1.00 25.70           H  
ATOM   3191  HG  LEU A 248     -50.041  35.567 -23.086  1.00 30.18           H  
ATOM   3192 HD11 LEU A 248     -47.781  34.518 -24.597  1.00 29.75           H  
ATOM   3193 HD12 LEU A 248     -48.177  36.177 -24.185  1.00 29.75           H  
ATOM   3194 HD13 LEU A 248     -47.238  35.177 -23.081  1.00 29.75           H  
ATOM   3195 HD21 LEU A 248     -49.747  33.593 -24.989  1.00 31.87           H  
ATOM   3196 HD22 LEU A 248     -49.884  32.607 -23.542  1.00 31.87           H  
ATOM   3197 HD23 LEU A 248     -51.148  33.755 -23.949  1.00 31.87           H  
ATOM   3198  N   PHE A 249     -51.000  32.032 -19.379  1.00 21.90           N  
ATOM   3199  CA  PHE A 249     -50.968  31.097 -18.258  1.00 22.37           C  
ATOM   3200  C   PHE A 249     -51.811  29.856 -18.574  1.00 24.09           C  
ATOM   3201  O   PHE A 249     -52.803  29.969 -19.294  1.00 23.32           O  
ATOM   3202  CB  PHE A 249     -51.361  31.802 -16.934  1.00 25.19           C  
ATOM   3203  CG  PHE A 249     -52.460  32.851 -17.014  1.00 28.41           C  
ATOM   3204  CD1 PHE A 249     -53.800  32.479 -17.246  1.00 33.44           C  
ATOM   3205  CD2 PHE A 249     -52.125  34.222 -16.975  1.00 30.76           C  
ATOM   3206  CE1 PHE A 249     -54.774  33.457 -17.404  1.00 34.25           C  
ATOM   3207  CE2 PHE A 249     -53.116  35.182 -17.119  1.00 34.33           C  
ATOM   3208  CZ  PHE A 249     -54.434  34.801 -17.333  1.00 32.85           C  
ATOM   3209  H   PHE A 249     -51.846  32.004 -19.931  1.00 21.90           H  
ATOM   3210  HA  PHE A 249     -49.946  30.739 -18.143  1.00 22.37           H  
ATOM   3211  HB3 PHE A 249     -50.482  32.295 -16.524  1.00 25.19           H  
ATOM   3212  HB2 PHE A 249     -51.654  31.059 -16.190  1.00 25.19           H  
ATOM   3213  HD1 PHE A 249     -54.069  31.436 -17.307  1.00 33.44           H  
ATOM   3214  HD2 PHE A 249     -51.100  34.532 -16.828  1.00 30.76           H  
ATOM   3215  HE1 PHE A 249     -55.801  33.171 -17.581  1.00 34.25           H  
ATOM   3216  HE2 PHE A 249     -52.862  36.229 -17.067  1.00 34.33           H  
ATOM   3217  HZ  PHE A 249     -55.197  35.557 -17.444  1.00 32.85           H  
ATOM   3218  N   TYR A 250     -51.437  28.701 -18.010  1.00 19.86           N  
ATOM   3219  CA  TYR A 250     -52.154  27.432 -18.136  1.00 20.31           C  
ATOM   3220  C   TYR A 250     -53.502  27.475 -17.389  1.00 28.26           C  
ATOM   3221  O   TYR A 250     -53.657  28.235 -16.436  1.00 26.68           O  
ATOM   3222  CB  TYR A 250     -51.273  26.309 -17.547  1.00 20.29           C  
ATOM   3223  CG  TYR A 250     -50.066  25.920 -18.393  1.00 21.17           C  
ATOM   3224  CD1 TYR A 250     -50.252  25.337 -19.665  1.00 23.72           C  
ATOM   3225  CD2 TYR A 250     -48.754  26.091 -17.901  1.00 22.27           C  
ATOM   3226  CE1 TYR A 250     -49.142  24.924 -20.428  1.00 24.02           C  
ATOM   3227  CE2 TYR A 250     -47.643  25.694 -18.672  1.00 22.90           C  
ATOM   3228  CZ  TYR A 250     -47.835  25.101 -19.935  1.00 31.11           C  
ATOM   3229  OH  TYR A 250     -46.762  24.682 -20.667  1.00 31.41           O  
ATOM   3230  H   TYR A 250     -50.646  28.710 -17.372  1.00 19.86           H  
ATOM   3231  HA  TYR A 250     -52.352  27.242 -19.192  1.00 20.31           H  
ATOM   3232  HB3 TYR A 250     -51.866  25.401 -17.419  1.00 20.29           H  
ATOM   3233  HB2 TYR A 250     -50.947  26.579 -16.541  1.00 20.29           H  
ATOM   3234  HD1 TYR A 250     -51.247  25.181 -20.056  1.00 23.72           H  
ATOM   3235  HD2 TYR A 250     -48.588  26.514 -16.924  1.00 22.27           H  
ATOM   3236  HE1 TYR A 250     -49.303  24.457 -21.386  1.00 24.02           H  
ATOM   3237  HE2 TYR A 250     -46.645  25.826 -18.280  1.00 22.90           H  
ATOM   3238  HH  TYR A 250     -46.999  24.126 -21.407  1.00 31.41           H  
ATOM   3239  N   GLU A 251     -54.475  26.654 -17.818  1.00 27.59           N  
ATOM   3240  CA  GLU A 251     -55.882  26.652 -17.389  1.00 27.48           C  
ATOM   3241  C   GLU A 251     -56.101  26.618 -15.863  1.00 32.57           C  
ATOM   3242  O   GLU A 251     -56.947  27.331 -15.326  1.00 33.95           O  
ATOM   3243  CB  GLU A 251     -56.617  25.489 -18.087  1.00 28.57           C  
ATOM   3244  CG  GLU A 251     -58.147  25.522 -17.905  1.00 33.33           C  
ATOM   3245  CD  GLU A 251     -58.856  24.292 -18.470  1.00 36.72           C  
ATOM   3246  OE1 GLU A 251     -58.456  23.848 -19.567  1.00 29.65           O  
ATOM   3247  OE2 GLU A 251     -59.818  23.840 -17.810  1.00 26.15           O1-
ATOM   3248  H   GLU A 251     -54.253  26.058 -18.599  1.00 27.59           H  
ATOM   3249  HA  GLU A 251     -56.312  27.586 -17.754  1.00 27.48           H  
ATOM   3250  HB3 GLU A 251     -56.230  24.539 -17.715  1.00 28.57           H  
ATOM   3251  HB2 GLU A 251     -56.395  25.505 -19.153  1.00 28.57           H  
ATOM   3252  HG3 GLU A 251     -58.529  26.412 -18.402  1.00 33.33           H  
ATOM   3253  HG2 GLU A 251     -58.422  25.607 -16.853  1.00 33.33           H  
ATOM   3254  N   THR A 252     -55.314  25.808 -15.153  1.00 30.26           N  
ATOM   3255  CA  THR A 252     -55.306  25.697 -13.695  1.00 31.29           C  
ATOM   3256  C   THR A 252     -54.929  27.023 -13.007  1.00 37.00           C  
ATOM   3257  O   THR A 252     -55.524  27.392 -11.994  1.00 38.75           O  
ATOM   3258  CB  THR A 252     -54.374  24.519 -13.296  1.00 37.21           C  
ATOM   3259  OG1 THR A 252     -53.082  24.574 -13.897  1.00 35.37           O  
ATOM   3260  CG2 THR A 252     -54.979  23.162 -13.682  1.00 35.25           C  
ATOM   3261  H   THR A 252     -54.602  25.275 -15.632  1.00 30.26           H  
ATOM   3262  HA  THR A 252     -56.322  25.464 -13.370  1.00 31.29           H  
ATOM   3263  HB  THR A 252     -54.237  24.530 -12.213  1.00 37.21           H  
ATOM   3264  HG1 THR A 252     -52.559  25.275 -13.516  1.00 35.37           H  
ATOM   3265 HG21 THR A 252     -54.340  22.341 -13.355  1.00 35.25           H  
ATOM   3266 HG22 THR A 252     -55.954  23.020 -13.216  1.00 35.25           H  
ATOM   3267 HG23 THR A 252     -55.110  23.067 -14.760  1.00 35.25           H  
ATOM   3268  N   GLU A 253     -53.992  27.769 -13.599  1.00 30.84           N  
ATOM   3269  CA  GLU A 253     -53.600  29.112 -13.171  1.00 29.51           C  
ATOM   3270  C   GLU A 253     -54.531  30.214 -13.708  1.00 33.93           C  
ATOM   3271  O   GLU A 253     -54.520  31.312 -13.155  1.00 34.61           O  
ATOM   3272  CB  GLU A 253     -52.128  29.378 -13.567  1.00 30.09           C  
ATOM   3273  CG  GLU A 253     -51.095  28.714 -12.628  1.00 36.83           C  
ATOM   3274  CD  GLU A 253     -51.024  27.179 -12.663  1.00 41.95           C  
ATOM   3275  OE1 GLU A 253     -51.026  26.611 -13.779  1.00 41.06           O  
ATOM   3276  OE2 GLU A 253     -50.960  26.590 -11.561  1.00 37.48           O1-
ATOM   3277  H   GLU A 253     -53.518  27.426 -14.424  1.00 30.84           H  
ATOM   3278  HA  GLU A 253     -53.671  29.166 -12.084  1.00 29.51           H  
ATOM   3279  HB3 GLU A 253     -51.933  30.451 -13.577  1.00 30.09           H  
ATOM   3280  HB2 GLU A 253     -51.952  29.054 -14.594  1.00 30.09           H  
ATOM   3281  HG3 GLU A 253     -51.301  29.043 -11.611  1.00 36.83           H  
ATOM   3282  HG2 GLU A 253     -50.103  29.097 -12.865  1.00 36.83           H  
ATOM   3283  N   ALA A 254     -55.333  29.910 -14.744  1.00 28.67           N  
ATOM   3284  CA  ALA A 254     -56.332  30.816 -15.306  1.00 28.82           C  
ATOM   3285  C   ALA A 254     -57.511  31.046 -14.351  1.00 31.42           C  
ATOM   3286  O   ALA A 254     -57.976  32.178 -14.253  1.00 31.34           O  
ATOM   3287  CB  ALA A 254     -56.806  30.292 -16.671  1.00 29.44           C  
ATOM   3288  H   ALA A 254     -55.267  28.996 -15.169  1.00 28.67           H  
ATOM   3289  HA  ALA A 254     -55.849  31.780 -15.461  1.00 28.82           H  
ATOM   3290  HB1 ALA A 254     -57.371  31.055 -17.206  1.00 29.44           H  
ATOM   3291  HB2 ALA A 254     -55.963  30.012 -17.303  1.00 29.44           H  
ATOM   3292  HB3 ALA A 254     -57.448  29.417 -16.572  1.00 29.44           H  
ATOM   3293  N   ARG A 255     -57.935  29.996 -13.624  1.00 27.97           N  
ATOM   3294  CA  ARG A 255     -58.945  30.087 -12.564  1.00 28.66           C  
ATOM   3295  C   ARG A 255     -58.468  30.925 -11.366  1.00 36.70           C  
ATOM   3296  O   ARG A 255     -59.272  31.657 -10.793  1.00 36.91           O  
ATOM   3297  CB  ARG A 255     -59.357  28.682 -12.085  1.00 26.17           C  
ATOM   3298  CG  ARG A 255     -59.798  27.726 -13.203  1.00 24.43           C  
ATOM   3299  CD  ARG A 255     -60.303  26.393 -12.636  1.00 30.10           C  
ATOM   3300  NE  ARG A 255     -60.376  25.347 -13.669  1.00 43.51           N  
ATOM   3301  CZ  ARG A 255     -59.642  24.219 -13.747  1.00 52.38           C  
ATOM   3302  NH1 ARG A 255     -58.752  23.871 -12.805  1.00 39.54           N  
ATOM   3303  NH2 ARG A 255     -59.802  23.416 -14.805  1.00 44.64           N1+
ATOM   3304  H   ARG A 255     -57.503  29.093 -13.759  1.00 27.97           H  
ATOM   3305  HA  ARG A 255     -59.826  30.575 -12.988  1.00 28.66           H  
ATOM   3306  HB3 ARG A 255     -60.161  28.772 -11.353  1.00 26.17           H  
ATOM   3307  HB2 ARG A 255     -58.520  28.223 -11.555  1.00 26.17           H  
ATOM   3308  HG3 ARG A 255     -59.028  27.576 -13.958  1.00 24.43           H  
ATOM   3309  HG2 ARG A 255     -60.631  28.215 -13.712  1.00 24.43           H  
ATOM   3310  HD3 ARG A 255     -61.343  26.533 -12.339  1.00 30.10           H  
ATOM   3311  HD2 ARG A 255     -59.773  26.110 -11.730  1.00 30.10           H  
ATOM   3312  HE  ARG A 255     -61.049  25.527 -14.405  1.00 43.51           H  
ATOM   3313 HH12 ARG A 255     -58.236  23.008 -12.877  1.00 39.54           H  
ATOM   3314 HH11 ARG A 255     -58.618  24.466 -11.998  1.00 39.54           H  
ATOM   3315 HH22 ARG A 255     -59.266  22.566 -14.892  1.00 44.64           H  
ATOM   3316 HH21 ARG A 255     -60.421  23.677 -15.562  1.00 44.64           H  
ATOM   3317  N   LYS A 256     -57.169  30.819 -11.030  1.00 34.30           N  
ATOM   3318  CA  LYS A 256     -56.522  31.592  -9.970  1.00 34.33           C  
ATOM   3319  C   LYS A 256     -56.446  33.087 -10.301  1.00 41.34           C  
ATOM   3320  O   LYS A 256     -56.811  33.895  -9.450  1.00 43.34           O  
ATOM   3321  CB  LYS A 256     -55.126  31.023  -9.663  1.00 36.30           C  
ATOM   3322  CG  LYS A 256     -55.149  29.608  -9.070  1.00 37.23           C  
ATOM   3323  CD  LYS A 256     -53.728  29.071  -8.830  1.00 39.07           C  
ATOM   3324  CE  LYS A 256     -53.667  27.710  -8.120  1.00 45.77           C  
ATOM   3325  NZ  LYS A 256     -54.300  26.634  -8.903  1.00 57.53           N1+
ATOM   3326  H   LYS A 256     -56.572  30.196 -11.554  1.00 34.30           H  
ATOM   3327  HA  LYS A 256     -57.123  31.501  -9.067  1.00 34.33           H  
ATOM   3328  HB3 LYS A 256     -54.635  31.676  -8.942  1.00 36.30           H  
ATOM   3329  HB2 LYS A 256     -54.504  31.041 -10.558  1.00 36.30           H  
ATOM   3330  HG3 LYS A 256     -55.694  28.939  -9.737  1.00 37.23           H  
ATOM   3331  HG2 LYS A 256     -55.698  29.619  -8.128  1.00 37.23           H  
ATOM   3332  HD3 LYS A 256     -53.174  29.797  -8.233  1.00 39.07           H  
ATOM   3333  HD2 LYS A 256     -53.198  29.008  -9.781  1.00 39.07           H  
ATOM   3334  HE3 LYS A 256     -54.144  27.775  -7.142  1.00 45.77           H  
ATOM   3335  HE2 LYS A 256     -52.625  27.438  -7.945  1.00 45.77           H  
ATOM   3336  HZ1 LYS A 256     -55.279  26.848  -9.043  1.00 57.53           H  
ATOM   3337  HZ2 LYS A 256     -53.842  26.555  -9.800  1.00 57.53           H  
ATOM   3338  HZ3 LYS A 256     -54.223  25.761  -8.403  1.00 57.53           H  
ATOM   3339  N   VAL A 257     -56.025  33.422 -11.534  1.00 38.19           N  
ATOM   3340  CA  VAL A 257     -55.976  34.798 -12.030  1.00 37.95           C  
ATOM   3341  C   VAL A 257     -57.375  35.434 -12.109  1.00 46.20           C  
ATOM   3342  O   VAL A 257     -57.527  36.555 -11.631  1.00 46.12           O  
ATOM   3343  CB  VAL A 257     -55.253  34.910 -13.408  1.00 40.10           C  
ATOM   3344  CG1 VAL A 257     -55.469  36.243 -14.162  1.00 39.44           C  
ATOM   3345  CG2 VAL A 257     -53.742  34.668 -13.244  1.00 39.72           C  
ATOM   3346  H   VAL A 257     -55.731  32.700 -12.179  1.00 38.19           H  
ATOM   3347  HA  VAL A 257     -55.401  35.379 -11.305  1.00 37.95           H  
ATOM   3348  HB  VAL A 257     -55.631  34.115 -14.053  1.00 40.10           H  
ATOM   3349 HG11 VAL A 257     -54.806  36.325 -15.022  1.00 39.44           H  
ATOM   3350 HG12 VAL A 257     -56.486  36.342 -14.543  1.00 39.44           H  
ATOM   3351 HG13 VAL A 257     -55.266  37.100 -13.521  1.00 39.44           H  
ATOM   3352 HG21 VAL A 257     -53.236  34.658 -14.209  1.00 39.72           H  
ATOM   3353 HG22 VAL A 257     -53.281  35.447 -12.637  1.00 39.72           H  
ATOM   3354 HG23 VAL A 257     -53.535  33.713 -12.763  1.00 39.72           H  
ATOM   3355  N   PHE A 258     -58.365  34.711 -12.663  1.00 44.90           N  
ATOM   3356  CA  PHE A 258     -59.730  35.218 -12.825  1.00 45.21           C  
ATOM   3357  C   PHE A 258     -60.596  35.277 -11.558  1.00 53.87           C  
ATOM   3358  O   PHE A 258     -61.564  36.038 -11.551  1.00 54.20           O  
ATOM   3359  CB  PHE A 258     -60.438  34.583 -14.035  1.00 46.03           C  
ATOM   3360  CG  PHE A 258     -60.077  35.291 -15.327  1.00 46.70           C  
ATOM   3361  CD1 PHE A 258     -58.905  34.948 -16.031  1.00 48.33           C  
ATOM   3362  CD2 PHE A 258     -60.790  36.446 -15.714  1.00 48.77           C  
ATOM   3363  CE1 PHE A 258     -58.523  35.684 -17.140  1.00 50.82           C  
ATOM   3364  CE2 PHE A 258     -60.396  37.167 -16.833  1.00 49.61           C  
ATOM   3365  CZ  PHE A 258     -59.275  36.775 -17.553  1.00 48.85           C  
ATOM   3366  H   PHE A 258     -58.176  33.789 -13.034  1.00 44.90           H  
ATOM   3367  HA  PHE A 258     -59.601  36.262 -13.094  1.00 45.21           H  
ATOM   3368  HB3 PHE A 258     -61.523  34.636 -13.921  1.00 46.03           H  
ATOM   3369  HB2 PHE A 258     -60.202  33.522 -14.112  1.00 46.03           H  
ATOM   3370  HD1 PHE A 258     -58.295  34.117 -15.717  1.00 48.33           H  
ATOM   3371  HD2 PHE A 258     -61.646  36.770 -15.142  1.00 48.77           H  
ATOM   3372  HE1 PHE A 258     -57.630  35.406 -17.675  1.00 50.82           H  
ATOM   3373  HE2 PHE A 258     -60.957  38.038 -17.139  1.00 49.61           H  
ATOM   3374  HZ  PHE A 258     -58.973  37.333 -18.426  1.00 48.85           H  
ATOM   3375  N   CYS A 259     -60.218  34.553 -10.490  1.00 53.37           N  
ATOM   3376  CA  CYS A 259     -60.811  34.746  -9.163  1.00 54.43           C  
ATOM   3377  C   CYS A 259     -60.274  36.019  -8.480  1.00 57.92           C  
ATOM   3378  O   CYS A 259     -61.020  36.663  -7.744  1.00 57.64           O  
ATOM   3379  CB  CYS A 259     -60.635  33.480  -8.302  1.00 55.68           C  
ATOM   3380  SG  CYS A 259     -61.400  33.519  -6.650  1.00 60.82           S  
ATOM   3381  H   CYS A 259     -59.435  33.917 -10.555  1.00 53.37           H  
ATOM   3382  HA  CYS A 259     -61.883  34.890  -9.306  1.00 54.43           H  
ATOM   3383  HB3 CYS A 259     -59.575  33.251  -8.180  1.00 55.68           H  
ATOM   3384  HB2 CYS A 259     -61.068  32.632  -8.829  1.00 55.68           H  
ATOM   3385  N   GLU A 260     -59.023  36.400  -8.788  1.00 54.45           N  
ATOM   3386  CA  GLU A 260     -58.435  37.674  -8.379  1.00 54.54           C  
ATOM   3387  C   GLU A 260     -58.937  38.855  -9.230  1.00 59.70           C  
ATOM   3388  O   GLU A 260     -59.019  39.958  -8.697  1.00 59.09           O  
ATOM   3389  CB  GLU A 260     -56.895  37.559  -8.356  1.00 55.71           C  
ATOM   3390  CG  GLU A 260     -56.370  36.488  -7.367  1.00 63.62           C  
ATOM   3391  CD  GLU A 260     -56.551  36.797  -5.871  1.00 78.39           C  
ATOM   3392  OE1 GLU A 260     -56.652  37.989  -5.505  1.00 72.76           O  
ATOM   3393  OE2 GLU A 260     -56.588  35.813  -5.099  1.00 65.60           O1-
ATOM   3394  H   GLU A 260     -58.457  35.824  -9.395  1.00 54.45           H  
ATOM   3395  HA  GLU A 260     -58.762  37.882  -7.360  1.00 54.54           H  
ATOM   3396  HB3 GLU A 260     -56.446  38.530  -8.139  1.00 55.71           H  
ATOM   3397  HB2 GLU A 260     -56.538  37.300  -9.352  1.00 55.71           H  
ATOM   3398  HG3 GLU A 260     -55.310  36.320  -7.551  1.00 63.62           H  
ATOM   3399  HG2 GLU A 260     -56.848  35.532  -7.572  1.00 63.62           H  
ATOM   3400  N   VAL A 261     -59.332  38.616 -10.497  1.00 57.50           N  
ATOM   3401  CA  VAL A 261     -60.030  39.596 -11.344  1.00 57.75           C  
ATOM   3402  C   VAL A 261     -61.431  39.928 -10.803  1.00 62.78           C  
ATOM   3403  O   VAL A 261     -61.834  41.086 -10.902  1.00 61.84           O  
ATOM   3404  CB  VAL A 261     -60.155  39.122 -12.824  1.00 61.33           C  
ATOM   3405  CG1 VAL A 261     -61.166  39.875 -13.713  1.00 60.89           C  
ATOM   3406  CG2 VAL A 261     -58.783  39.146 -13.514  1.00 61.27           C  
ATOM   3407  H   VAL A 261     -59.203  37.694 -10.890  1.00 57.50           H  
ATOM   3408  HA  VAL A 261     -59.446  40.519 -11.327  1.00 57.75           H  
ATOM   3409  HB  VAL A 261     -60.512  38.099 -12.806  1.00 61.33           H  
ATOM   3410 HG11 VAL A 261     -61.101  39.551 -14.752  1.00 60.89           H  
ATOM   3411 HG12 VAL A 261     -62.198  39.715 -13.404  1.00 60.89           H  
ATOM   3412 HG13 VAL A 261     -60.974  40.942 -13.690  1.00 60.89           H  
ATOM   3413 HG21 VAL A 261     -58.837  38.745 -14.526  1.00 61.27           H  
ATOM   3414 HG22 VAL A 261     -58.412  40.168 -13.574  1.00 61.27           H  
ATOM   3415 HG23 VAL A 261     -58.038  38.568 -12.975  1.00 61.27           H  
ATOM   3416  N   TYR A 262     -62.119  38.935 -10.204  1.00 60.13           N  
ATOM   3417  CA  TYR A 262     -63.379  39.144  -9.494  1.00 61.02           C  
ATOM   3418  C   TYR A 262     -63.200  40.073  -8.279  1.00 65.02           C  
ATOM   3419  O   TYR A 262     -63.902  41.078  -8.191  1.00 64.48           O  
ATOM   3420  CB  TYR A 262     -64.037  37.803  -9.102  1.00 63.34           C  
ATOM   3421  CG  TYR A 262     -65.371  37.972  -8.397  1.00 67.15           C  
ATOM   3422  CD1 TYR A 262     -66.509  38.368  -9.131  1.00 69.60           C  
ATOM   3423  CD2 TYR A 262     -65.462  37.798  -7.000  1.00 68.40           C  
ATOM   3424  CE1 TYR A 262     -67.728  38.606  -8.468  1.00 71.16           C  
ATOM   3425  CE2 TYR A 262     -66.680  38.043  -6.337  1.00 69.61           C  
ATOM   3426  CZ  TYR A 262     -67.811  38.452  -7.069  1.00 79.00           C  
ATOM   3427  OH  TYR A 262     -68.986  38.696  -6.422  1.00 83.66           O  
ATOM   3428  H   TYR A 262     -61.732  38.002 -10.176  1.00 60.13           H  
ATOM   3429  HA  TYR A 262     -64.051  39.635 -10.197  1.00 61.02           H  
ATOM   3430  HB3 TYR A 262     -63.374  37.229  -8.456  1.00 63.34           H  
ATOM   3431  HB2 TYR A 262     -64.192  37.178  -9.979  1.00 63.34           H  
ATOM   3432  HD1 TYR A 262     -66.449  38.505 -10.201  1.00 69.60           H  
ATOM   3433  HD2 TYR A 262     -64.594  37.500  -6.430  1.00 68.40           H  
ATOM   3434  HE1 TYR A 262     -68.595  38.913  -9.034  1.00 71.16           H  
ATOM   3435  HE2 TYR A 262     -66.745  37.918  -5.266  1.00 69.61           H  
ATOM   3436  HH  TYR A 262     -69.738  38.707  -7.022  1.00 83.66           H  
ATOM   3437  N   LYS A 263     -62.244  39.734  -7.396  1.00 61.38           N  
ATOM   3438  CA  LYS A 263     -61.912  40.472  -6.172  1.00 61.29           C  
ATOM   3439  C   LYS A 263     -61.478  41.928  -6.425  1.00 68.00           C  
ATOM   3440  O   LYS A 263     -61.956  42.825  -5.731  1.00 68.84           O  
ATOM   3441  CB  LYS A 263     -60.813  39.709  -5.404  1.00 62.82           C  
ATOM   3442  CG  LYS A 263     -61.274  38.360  -4.822  1.00 71.58           C  
ATOM   3443  CD  LYS A 263     -60.087  37.524  -4.322  1.00 79.84           C  
ATOM   3444  CE  LYS A 263     -60.493  36.151  -3.769  1.00 89.04           C  
ATOM   3445  NZ  LYS A 263     -59.315  35.384  -3.323  1.00 96.85           N1+
ATOM   3446  H   LYS A 263     -61.704  38.895  -7.560  1.00 61.38           H  
ATOM   3447  HA  LYS A 263     -62.811  40.497  -5.555  1.00 61.29           H  
ATOM   3448  HB3 LYS A 263     -60.442  40.321  -4.581  1.00 62.82           H  
ATOM   3449  HB2 LYS A 263     -59.959  39.554  -6.065  1.00 62.82           H  
ATOM   3450  HG3 LYS A 263     -61.830  37.791  -5.566  1.00 71.58           H  
ATOM   3451  HG2 LYS A 263     -61.969  38.539  -4.001  1.00 71.58           H  
ATOM   3452  HD3 LYS A 263     -59.543  38.089  -3.563  1.00 79.84           H  
ATOM   3453  HD2 LYS A 263     -59.393  37.382  -5.150  1.00 79.84           H  
ATOM   3454  HE3 LYS A 263     -61.014  35.579  -4.536  1.00 89.04           H  
ATOM   3455  HE2 LYS A 263     -61.179  36.264  -2.929  1.00 89.04           H  
ATOM   3456  HZ1 LYS A 263     -58.663  35.282  -4.091  1.00 96.85           H  
ATOM   3457  HZ2 LYS A 263     -58.852  35.881  -2.575  1.00 96.85           H  
ATOM   3458  HZ3 LYS A 263     -59.595  34.470  -2.994  1.00 96.85           H  
ATOM   3459  N   GLU A 264     -60.607  42.129  -7.427  1.00 64.61           N  
ATOM   3460  CA  GLU A 264     -60.068  43.430  -7.825  1.00 64.44           C  
ATOM   3461  C   GLU A 264     -60.995  44.229  -8.768  1.00 68.76           C  
ATOM   3462  O   GLU A 264     -60.712  45.402  -9.002  1.00 68.46           O  
ATOM   3463  CB  GLU A 264     -58.660  43.225  -8.441  1.00 65.73           C  
ATOM   3464  CG  GLU A 264     -57.597  42.600  -7.497  1.00 76.35           C  
ATOM   3465  CD  GLU A 264     -57.140  43.432  -6.285  1.00 99.77           C  
ATOM   3466  OE1 GLU A 264     -57.484  44.631  -6.193  1.00 95.85           O  
ATOM   3467  OE2 GLU A 264     -56.421  42.843  -5.449  1.00 93.46           O1-
ATOM   3468  H   GLU A 264     -60.247  41.332  -7.937  1.00 64.61           H  
ATOM   3469  HA  GLU A 264     -59.968  44.041  -6.928  1.00 64.44           H  
ATOM   3470  HB3 GLU A 264     -58.273  44.157  -8.852  1.00 65.73           H  
ATOM   3471  HB2 GLU A 264     -58.760  42.573  -9.310  1.00 65.73           H  
ATOM   3472  HG3 GLU A 264     -56.706  42.376  -8.085  1.00 76.35           H  
ATOM   3473  HG2 GLU A 264     -57.951  41.639  -7.123  1.00 76.35           H  
ATOM   3474  N   ARG A 265     -62.081  43.612  -9.274  1.00 65.79           N  
ATOM   3475  CA  ARG A 265     -63.075  44.196 -10.190  1.00 66.06           C  
ATOM   3476  C   ARG A 265     -62.453  44.677 -11.523  1.00 71.41           C  
ATOM   3477  O   ARG A 265     -62.722  45.797 -11.960  1.00 71.57           O  
ATOM   3478  CB  ARG A 265     -63.910  45.300  -9.480  1.00 66.48           C  
ATOM   3479  CG  ARG A 265     -64.788  44.844  -8.295  1.00 73.36           C  
ATOM   3480  CD  ARG A 265     -65.949  43.924  -8.721  1.00 82.05           C  
ATOM   3481  NE  ARG A 265     -66.994  43.798  -7.685  1.00 92.20           N  
ATOM   3482  CZ  ARG A 265     -67.163  42.852  -6.739  1.00111.06           C  
ATOM   3483  NH1 ARG A 265     -66.319  41.825  -6.569  1.00103.66           N  
ATOM   3484  NH2 ARG A 265     -68.228  42.936  -5.931  1.00 98.86           N1+
ATOM   3485  H   ARG A 265     -62.241  42.644  -9.028  1.00 65.79           H  
ATOM   3486  HA  ARG A 265     -63.749  43.385 -10.463  1.00 66.06           H  
ATOM   3487  HB3 ARG A 265     -64.580  45.766 -10.204  1.00 66.48           H  
ATOM   3488  HB2 ARG A 265     -63.253  46.103  -9.145  1.00 66.48           H  
ATOM   3489  HG3 ARG A 265     -65.153  45.700  -7.725  1.00 73.36           H  
ATOM   3490  HG2 ARG A 265     -64.142  44.290  -7.613  1.00 73.36           H  
ATOM   3491  HD3 ARG A 265     -65.552  42.925  -8.874  1.00 82.05           H  
ATOM   3492  HD2 ARG A 265     -66.371  44.217  -9.683  1.00 82.05           H  
ATOM   3493  HE  ARG A 265     -67.677  44.542  -7.706  1.00 92.20           H  
ATOM   3494 HH12 ARG A 265     -66.497  41.120  -5.869  1.00103.66           H  
ATOM   3495 HH11 ARG A 265     -65.510  41.726  -7.171  1.00103.66           H  
ATOM   3496 HH22 ARG A 265     -68.390  42.230  -5.227  1.00 98.86           H  
ATOM   3497 HH21 ARG A 265     -68.894  43.687  -6.036  1.00 98.86           H  
ATOM   3498  N   LEU A 266     -61.638  43.810 -12.149  1.00 67.56           N  
ATOM   3499  CA  LEU A 266     -60.953  44.060 -13.425  1.00 66.80           C  
ATOM   3500  C   LEU A 266     -61.716  43.438 -14.614  1.00 70.47           C  
ATOM   3501  O   LEU A 266     -61.100  42.887 -15.528  1.00 70.83           O  
ATOM   3502  CB  LEU A 266     -59.490  43.568 -13.321  1.00 66.74           C  
ATOM   3503  CG  LEU A 266     -58.604  44.427 -12.395  1.00 70.96           C  
ATOM   3504  CD1 LEU A 266     -57.262  43.723 -12.136  1.00 71.18           C  
ATOM   3505  CD2 LEU A 266     -58.413  45.856 -12.943  1.00 72.37           C  
ATOM   3506  H   LEU A 266     -61.481  42.901 -11.733  1.00 67.56           H  
ATOM   3507  HA  LEU A 266     -60.937  45.130 -13.625  1.00 66.80           H  
ATOM   3508  HB3 LEU A 266     -59.016  43.550 -14.304  1.00 66.74           H  
ATOM   3509  HB2 LEU A 266     -59.488  42.536 -12.969  1.00 66.74           H  
ATOM   3510  HG  LEU A 266     -59.104  44.511 -11.429  1.00 70.96           H  
ATOM   3511 HD11 LEU A 266     -56.400  44.342 -12.381  1.00 71.18           H  
ATOM   3512 HD12 LEU A 266     -57.178  43.454 -11.084  1.00 71.18           H  
ATOM   3513 HD13 LEU A 266     -57.162  42.808 -12.718  1.00 71.18           H  
ATOM   3514 HD21 LEU A 266     -57.369  46.159 -13.003  1.00 72.37           H  
ATOM   3515 HD22 LEU A 266     -58.811  45.951 -13.951  1.00 72.37           H  
ATOM   3516 HD23 LEU A 266     -58.927  46.586 -12.316  1.00 72.37           H  
ATOM   3517  N   PHE A 267     -63.051  43.560 -14.580  1.00 66.09           N  
ATOM   3518  CA  PHE A 267     -63.981  43.075 -15.598  1.00 65.31           C  
ATOM   3519  C   PHE A 267     -65.082  44.124 -15.828  1.00 69.88           C  
ATOM   3520  O   PHE A 267     -65.184  45.099 -15.081  1.00 69.39           O  
ATOM   3521  CB  PHE A 267     -64.537  41.698 -15.160  1.00 66.55           C  
ATOM   3522  CG  PHE A 267     -65.441  41.683 -13.935  1.00 67.47           C  
ATOM   3523  CD1 PHE A 267     -64.884  41.541 -12.648  1.00 70.17           C  
ATOM   3524  CD2 PHE A 267     -66.822  41.954 -14.055  1.00 69.55           C  
ATOM   3525  CE1 PHE A 267     -65.700  41.601 -11.527  1.00 71.30           C  
ATOM   3526  CE2 PHE A 267     -67.615  42.036 -12.919  1.00 72.35           C  
ATOM   3527  CZ  PHE A 267     -67.059  41.848 -11.661  1.00 70.44           C  
ATOM   3528  H   PHE A 267     -63.478  44.052 -13.808  1.00 66.09           H  
ATOM   3529  HA  PHE A 267     -63.452  42.953 -16.545  1.00 65.31           H  
ATOM   3530  HB3 PHE A 267     -63.702  41.022 -14.978  1.00 66.55           H  
ATOM   3531  HB2 PHE A 267     -65.092  41.254 -15.988  1.00 66.55           H  
ATOM   3532  HD1 PHE A 267     -63.824  41.373 -12.533  1.00 70.17           H  
ATOM   3533  HD2 PHE A 267     -67.267  42.097 -15.028  1.00 69.55           H  
ATOM   3534  HE1 PHE A 267     -65.275  41.465 -10.546  1.00 71.30           H  
ATOM   3535  HE2 PHE A 267     -68.673  42.233 -13.015  1.00 72.35           H  
ATOM   3536  HZ  PHE A 267     -67.687  41.896 -10.783  1.00 70.44           H  
ATOM   3537  N   GLY A 268     -65.896  43.885 -16.867  1.00 66.70           N  
ATOM   3538  CA  GLY A 268     -66.985  44.770 -17.266  1.00 66.50           C  
ATOM   3539  C   GLY A 268     -66.527  45.639 -18.442  1.00 70.94           C  
ATOM   3540  O   GLY A 268     -65.681  45.226 -19.237  1.00 69.91           O  
ATOM   3541  H   GLY A 268     -65.743  43.067 -17.440  1.00 66.70           H  
ATOM   3542  HA3 GLY A 268     -67.336  45.388 -16.438  1.00 66.50           H  
ATOM   3543  HA2 GLY A 268     -67.828  44.158 -17.586  1.00 66.50           H  
ATOM   3544  N   LYS A 269     -67.149  46.824 -18.572  1.00 68.28           N  
ATOM   3545  CA  LYS A 269     -66.997  47.750 -19.698  1.00 67.75           C  
ATOM   3546  C   LYS A 269     -65.551  48.216 -19.945  1.00 69.98           C  
ATOM   3547  O   LYS A 269     -65.108  48.159 -21.089  1.00 69.31           O  
ATOM   3548  CB  LYS A 269     -67.970  48.940 -19.512  1.00 70.68           C  
ATOM   3549  CG  LYS A 269     -67.942  49.992 -20.644  1.00 90.36           C  
ATOM   3550  CD  LYS A 269     -68.866  51.200 -20.414  1.00103.73           C  
ATOM   3551  CE  LYS A 269     -70.365  50.856 -20.406  1.00117.96           C  
ATOM   3552  NZ  LYS A 269     -71.204  52.062 -20.292  1.00128.51           N1+
ATOM   3553  H   LYS A 269     -67.834  47.090 -17.880  1.00 68.28           H  
ATOM   3554  HA  LYS A 269     -67.311  47.204 -20.590  1.00 67.75           H  
ATOM   3555  HB3 LYS A 269     -67.753  49.435 -18.565  1.00 70.68           H  
ATOM   3556  HB2 LYS A 269     -68.981  48.543 -19.421  1.00 70.68           H  
ATOM   3557  HG3 LYS A 269     -68.192  49.513 -21.590  1.00 90.36           H  
ATOM   3558  HG2 LYS A 269     -66.931  50.381 -20.770  1.00 90.36           H  
ATOM   3559  HD3 LYS A 269     -68.663  51.937 -21.194  1.00103.73           H  
ATOM   3560  HD2 LYS A 269     -68.593  51.680 -19.473  1.00103.73           H  
ATOM   3561  HE3 LYS A 269     -70.604  50.193 -19.575  1.00117.96           H  
ATOM   3562  HE2 LYS A 269     -70.635  50.339 -21.325  1.00117.96           H  
ATOM   3563  HZ1 LYS A 269     -71.022  52.676 -21.074  1.00128.51           H  
ATOM   3564  HZ2 LYS A 269     -72.179  51.798 -20.295  1.00128.51           H  
ATOM   3565  HZ3 LYS A 269     -70.990  52.544 -19.431  1.00128.51           H  
ATOM   3566  N   LYS A 270     -64.867  48.672 -18.880  1.00 66.10           N  
ATOM   3567  CA  LYS A 270     -63.540  49.297 -18.922  1.00 66.36           C  
ATOM   3568  C   LYS A 270     -62.398  48.389 -19.411  1.00 70.68           C  
ATOM   3569  O   LYS A 270     -61.443  48.909 -19.988  1.00 70.29           O  
ATOM   3570  CB  LYS A 270     -63.181  49.813 -17.512  1.00 69.14           C  
ATOM   3571  CG  LYS A 270     -64.047  50.972 -16.997  1.00 84.76           C  
ATOM   3572  CD  LYS A 270     -63.612  51.398 -15.581  1.00 94.80           C  
ATOM   3573  CE  LYS A 270     -64.477  52.504 -14.950  1.00105.50           C  
ATOM   3574  NZ  LYS A 270     -64.298  53.810 -15.610  1.00112.81           N1+
ATOM   3575  H   LYS A 270     -65.311  48.649 -17.974  1.00 66.10           H  
ATOM   3576  HA  LYS A 270     -63.598  50.149 -19.601  1.00 66.36           H  
ATOM   3577  HB3 LYS A 270     -62.142  50.145 -17.498  1.00 69.14           H  
ATOM   3578  HB2 LYS A 270     -63.240  48.986 -16.806  1.00 69.14           H  
ATOM   3579  HG3 LYS A 270     -65.095  50.673 -16.980  1.00 84.76           H  
ATOM   3580  HG2 LYS A 270     -63.973  51.812 -17.687  1.00 84.76           H  
ATOM   3581  HD3 LYS A 270     -62.566  51.711 -15.600  1.00 94.80           H  
ATOM   3582  HD2 LYS A 270     -63.639  50.526 -14.927  1.00 94.80           H  
ATOM   3583  HE3 LYS A 270     -64.206  52.621 -13.900  1.00105.50           H  
ATOM   3584  HE2 LYS A 270     -65.531  52.225 -14.976  1.00105.50           H  
ATOM   3585  HZ1 LYS A 270     -63.328  54.087 -15.547  1.00112.81           H  
ATOM   3586  HZ2 LYS A 270     -64.568  53.739 -16.580  1.00112.81           H  
ATOM   3587  HZ3 LYS A 270     -64.874  54.501 -15.150  1.00112.81           H  
ATOM   3588  N   TYR A 271     -62.490  47.080 -19.125  1.00 66.78           N  
ATOM   3589  CA  TYR A 271     -61.367  46.146 -19.209  1.00 65.63           C  
ATOM   3590  C   TYR A 271     -61.585  45.101 -20.309  1.00 63.90           C  
ATOM   3591  O   TYR A 271     -62.721  44.692 -20.553  1.00 62.91           O  
ATOM   3592  CB  TYR A 271     -61.195  45.462 -17.837  1.00 67.36           C  
ATOM   3593  CG  TYR A 271     -60.982  46.436 -16.690  1.00 69.58           C  
ATOM   3594  CD1 TYR A 271     -62.030  46.719 -15.791  1.00 71.69           C  
ATOM   3595  CD2 TYR A 271     -59.744  47.089 -16.541  1.00 70.54           C  
ATOM   3596  CE1 TYR A 271     -61.838  47.639 -14.743  1.00 72.89           C  
ATOM   3597  CE2 TYR A 271     -59.556  48.031 -15.511  1.00 71.51           C  
ATOM   3598  CZ  TYR A 271     -60.600  48.297 -14.603  1.00 78.86           C  
ATOM   3599  OH  TYR A 271     -60.410  49.181 -13.583  1.00 79.38           O  
ATOM   3600  H   TYR A 271     -63.335  46.719 -18.706  1.00 66.78           H  
ATOM   3601  HA  TYR A 271     -60.448  46.687 -19.433  1.00 65.63           H  
ATOM   3602  HB3 TYR A 271     -60.344  44.779 -17.864  1.00 67.36           H  
ATOM   3603  HB2 TYR A 271     -62.067  44.844 -17.615  1.00 67.36           H  
ATOM   3604  HD1 TYR A 271     -62.987  46.233 -15.904  1.00 71.69           H  
ATOM   3605  HD2 TYR A 271     -58.938  46.866 -17.223  1.00 70.54           H  
ATOM   3606  HE1 TYR A 271     -62.644  47.838 -14.052  1.00 72.89           H  
ATOM   3607  HE2 TYR A 271     -58.605  48.533 -15.406  1.00 71.51           H  
ATOM   3608  HH  TYR A 271     -61.174  49.270 -13.009  1.00 79.38           H  
ATOM   3609  N   VAL A 272     -60.472  44.674 -20.925  1.00 57.24           N  
ATOM   3610  CA  VAL A 272     -60.429  43.624 -21.942  1.00 55.54           C  
ATOM   3611  C   VAL A 272     -59.204  42.737 -21.660  1.00 54.70           C  
ATOM   3612  O   VAL A 272     -58.129  43.262 -21.370  1.00 52.09           O  
ATOM   3613  CB  VAL A 272     -60.282  44.197 -23.384  1.00 59.34           C  
ATOM   3614  CG1 VAL A 272     -60.352  43.107 -24.475  1.00 58.94           C  
ATOM   3615  CG2 VAL A 272     -61.318  45.294 -23.682  1.00 59.13           C  
ATOM   3616  H   VAL A 272     -59.574  45.059 -20.658  1.00 57.24           H  
ATOM   3617  HA  VAL A 272     -61.329  43.007 -21.885  1.00 55.54           H  
ATOM   3618  HB  VAL A 272     -59.301  44.666 -23.476  1.00 59.34           H  
ATOM   3619 HG11 VAL A 272     -60.308  43.545 -25.473  1.00 58.94           H  
ATOM   3620 HG12 VAL A 272     -59.526  42.399 -24.406  1.00 58.94           H  
ATOM   3621 HG13 VAL A 272     -61.280  42.539 -24.404  1.00 58.94           H  
ATOM   3622 HG21 VAL A 272     -61.298  45.602 -24.725  1.00 59.13           H  
ATOM   3623 HG22 VAL A 272     -62.330  44.965 -23.450  1.00 59.13           H  
ATOM   3624 HG23 VAL A 272     -61.116  46.184 -23.087  1.00 59.13           H  
ATOM   3625  N   TRP A 273     -59.393  41.414 -21.769  1.00 49.27           N  
ATOM   3626  CA  TRP A 273     -58.344  40.409 -21.604  1.00 47.98           C  
ATOM   3627  C   TRP A 273     -58.137  39.645 -22.921  1.00 45.67           C  
ATOM   3628  O   TRP A 273     -59.110  39.328 -23.602  1.00 44.07           O  
ATOM   3629  CB  TRP A 273     -58.696  39.472 -20.432  1.00 47.41           C  
ATOM   3630  CG  TRP A 273     -58.525  40.065 -19.061  1.00 49.24           C  
ATOM   3631  CD1 TRP A 273     -59.319  41.002 -18.494  1.00 52.30           C  
ATOM   3632  CD2 TRP A 273     -57.474  39.789 -18.084  1.00 49.40           C  
ATOM   3633  NE1 TRP A 273     -58.827  41.336 -17.248  1.00 51.80           N  
ATOM   3634  CE2 TRP A 273     -57.684  40.625 -16.945  1.00 53.16           C  
ATOM   3635  CE3 TRP A 273     -56.365  38.911 -18.039  1.00 50.83           C  
ATOM   3636  CZ2 TRP A 273     -56.823  40.608 -15.833  1.00 52.56           C  
ATOM   3637  CZ3 TRP A 273     -55.520  38.856 -16.912  1.00 52.30           C  
ATOM   3638  CH2 TRP A 273     -55.742  39.707 -15.812  1.00 52.83           C  
ATOM   3639  H   TRP A 273     -60.303  41.060 -22.027  1.00 49.27           H  
ATOM   3640  HA  TRP A 273     -57.397  40.882 -21.352  1.00 47.98           H  
ATOM   3641  HB3 TRP A 273     -58.064  38.583 -20.473  1.00 47.41           H  
ATOM   3642  HB2 TRP A 273     -59.721  39.114 -20.520  1.00 47.41           H  
ATOM   3643  HD1 TRP A 273     -60.197  41.425 -18.960  1.00 52.30           H  
ATOM   3644  HE1 TRP A 273     -59.281  42.015 -16.650  1.00 51.80           H  
ATOM   3645  HE3 TRP A 273     -56.170  38.258 -18.877  1.00 50.83           H  
ATOM   3646  HZ2 TRP A 273     -56.996  41.271 -14.998  1.00 52.56           H  
ATOM   3647  HZ3 TRP A 273     -54.692  38.163 -16.899  1.00 52.30           H  
ATOM   3648  HH2 TRP A 273     -55.083  39.672 -14.957  1.00 52.83           H  
ATOM   3649  N   PHE A 274     -56.861  39.377 -23.243  1.00 39.90           N  
ATOM   3650  CA  PHE A 274     -56.396  38.686 -24.445  1.00 38.83           C  
ATOM   3651  C   PHE A 274     -55.686  37.387 -24.049  1.00 39.99           C  
ATOM   3652  O   PHE A 274     -54.469  37.382 -23.859  1.00 39.71           O  
ATOM   3653  CB  PHE A 274     -55.478  39.619 -25.267  1.00 40.51           C  
ATOM   3654  CG  PHE A 274     -56.215  40.579 -26.175  1.00 42.01           C  
ATOM   3655  CD1 PHE A 274     -56.736  41.789 -25.671  1.00 45.36           C  
ATOM   3656  CD2 PHE A 274     -56.526  40.190 -27.495  1.00 44.00           C  
ATOM   3657  CE1 PHE A 274     -57.480  42.616 -26.502  1.00 46.30           C  
ATOM   3658  CE2 PHE A 274     -57.266  41.036 -28.307  1.00 47.32           C  
ATOM   3659  CZ  PHE A 274     -57.734  42.245 -27.816  1.00 45.38           C  
ATOM   3660  H   PHE A 274     -56.130  39.719 -22.633  1.00 39.90           H  
ATOM   3661  HA  PHE A 274     -57.238  38.409 -25.081  1.00 38.83           H  
ATOM   3662  HB3 PHE A 274     -54.802  39.037 -25.895  1.00 40.51           H  
ATOM   3663  HB2 PHE A 274     -54.841  40.200 -24.603  1.00 40.51           H  
ATOM   3664  HD1 PHE A 274     -56.556  42.078 -24.646  1.00 45.36           H  
ATOM   3665  HD2 PHE A 274     -56.187  39.240 -27.880  1.00 44.00           H  
ATOM   3666  HE1 PHE A 274     -57.870  43.546 -26.120  1.00 46.30           H  
ATOM   3667  HE2 PHE A 274     -57.492  40.745 -29.319  1.00 47.32           H  
ATOM   3668  HZ  PHE A 274     -58.312  42.888 -28.460  1.00 45.38           H  
ATOM   3669  N   LEU A 275     -56.479  36.316 -23.914  1.00 33.08           N  
ATOM   3670  CA  LEU A 275     -56.021  34.989 -23.505  1.00 30.86           C  
ATOM   3671  C   LEU A 275     -55.730  34.092 -24.722  1.00 31.03           C  
ATOM   3672  O   LEU A 275     -55.832  34.529 -25.871  1.00 28.67           O  
ATOM   3673  CB  LEU A 275     -57.087  34.355 -22.575  1.00 30.42           C  
ATOM   3674  CG  LEU A 275     -57.450  35.186 -21.324  1.00 34.90           C  
ATOM   3675  CD1 LEU A 275     -58.464  34.429 -20.443  1.00 33.82           C  
ATOM   3676  CD2 LEU A 275     -56.211  35.621 -20.525  1.00 35.46           C  
ATOM   3677  H   LEU A 275     -57.468  36.403 -24.111  1.00 33.08           H  
ATOM   3678  HA  LEU A 275     -55.084  35.075 -22.955  1.00 30.86           H  
ATOM   3679  HB3 LEU A 275     -56.736  33.379 -22.237  1.00 30.42           H  
ATOM   3680  HB2 LEU A 275     -57.995  34.165 -23.144  1.00 30.42           H  
ATOM   3681  HG  LEU A 275     -57.952  36.094 -21.662  1.00 34.90           H  
ATOM   3682 HD11 LEU A 275     -59.258  35.093 -20.103  1.00 33.82           H  
ATOM   3683 HD12 LEU A 275     -58.941  33.611 -20.983  1.00 33.82           H  
ATOM   3684 HD13 LEU A 275     -57.995  33.992 -19.562  1.00 33.82           H  
ATOM   3685 HD21 LEU A 275     -56.415  35.702 -19.461  1.00 35.46           H  
ATOM   3686 HD22 LEU A 275     -55.385  34.918 -20.642  1.00 35.46           H  
ATOM   3687 HD23 LEU A 275     -55.868  36.601 -20.856  1.00 35.46           H  
ATOM   3688  N   ILE A 276     -55.325  32.847 -24.459  1.00 28.32           N  
ATOM   3689  CA  ILE A 276     -55.057  31.778 -25.417  1.00 27.84           C  
ATOM   3690  C   ILE A 276     -56.291  30.867 -25.448  1.00 27.34           C  
ATOM   3691  O   ILE A 276     -56.734  30.358 -24.419  1.00 24.69           O  
ATOM   3692  CB  ILE A 276     -53.790  30.974 -24.980  1.00 31.88           C  
ATOM   3693  CG1 ILE A 276     -53.675  30.690 -23.445  1.00 32.48           C  
ATOM   3694  CG2 ILE A 276     -52.549  31.663 -25.567  1.00 32.95           C  
ATOM   3695  CD1 ILE A 276     -52.264  30.405 -22.901  1.00 44.31           C  
ATOM   3696  H   ILE A 276     -55.306  32.559 -23.491  1.00 28.32           H  
ATOM   3697  HA  ILE A 276     -54.908  32.191 -26.417  1.00 27.84           H  
ATOM   3698  HB  ILE A 276     -53.824  30.000 -25.473  1.00 31.88           H  
ATOM   3699 HG13 ILE A 276     -54.322  29.843 -23.209  1.00 32.48           H  
ATOM   3700 HG12 ILE A 276     -54.058  31.510 -22.841  1.00 32.48           H  
ATOM   3701 HG21 ILE A 276     -51.628  31.115 -25.374  1.00 32.95           H  
ATOM   3702 HG22 ILE A 276     -52.630  31.764 -26.651  1.00 32.95           H  
ATOM   3703 HG23 ILE A 276     -52.462  32.657 -25.149  1.00 32.95           H  
ATOM   3704 HD11 ILE A 276     -52.314  30.000 -21.891  1.00 44.31           H  
ATOM   3705 HD12 ILE A 276     -51.710  29.703 -23.517  1.00 44.31           H  
ATOM   3706 HD13 ILE A 276     -51.681  31.323 -22.850  1.00 44.31           H  
ATOM   3707  N   GLY A 277     -56.856  30.656 -26.638  1.00 25.32           N  
ATOM   3708  CA  GLY A 277     -58.074  29.884 -26.856  1.00 26.26           C  
ATOM   3709  C   GLY A 277     -57.796  28.388 -26.979  1.00 32.97           C  
ATOM   3710  O   GLY A 277     -58.201  27.770 -27.959  1.00 31.90           O  
ATOM   3711  H   GLY A 277     -56.400  31.046 -27.463  1.00 25.32           H  
ATOM   3712  HA3 GLY A 277     -58.559  30.239 -27.765  1.00 26.26           H  
ATOM   3713  HA2 GLY A 277     -58.789  30.049 -26.047  1.00 26.26           H  
ATOM   3714  N   TRP A 278     -57.085  27.814 -26.003  1.00 31.82           N  
ATOM   3715  CA  TRP A 278     -56.721  26.396 -25.957  1.00 31.73           C  
ATOM   3716  C   TRP A 278     -57.016  25.742 -24.602  1.00 28.82           C  
ATOM   3717  O   TRP A 278     -56.572  24.628 -24.331  1.00 27.84           O  
ATOM   3718  CB  TRP A 278     -55.325  26.136 -26.559  1.00 32.22           C  
ATOM   3719  CG  TRP A 278     -54.102  26.724 -25.911  1.00 33.88           C  
ATOM   3720  CD1 TRP A 278     -53.926  27.004 -24.598  1.00 36.78           C  
ATOM   3721  CD2 TRP A 278     -52.843  27.078 -26.563  1.00 34.89           C  
ATOM   3722  NE1 TRP A 278     -52.644  27.467 -24.394  1.00 36.92           N  
ATOM   3723  CE2 TRP A 278     -51.930  27.543 -25.570  1.00 38.98           C  
ATOM   3724  CE3 TRP A 278     -52.374  27.041 -27.897  1.00 37.14           C  
ATOM   3725  CZ2 TRP A 278     -50.621  27.951 -25.883  1.00 39.08           C  
ATOM   3726  CZ3 TRP A 278     -51.057  27.425 -28.221  1.00 39.09           C  
ATOM   3727  CH2 TRP A 278     -50.181  27.885 -27.218  1.00 39.93           C  
ATOM   3728  H   TRP A 278     -56.762  28.418 -25.253  1.00 31.82           H  
ATOM   3729  HA  TRP A 278     -57.412  25.859 -26.610  1.00 31.73           H  
ATOM   3730  HB3 TRP A 278     -55.337  26.485 -27.592  1.00 32.22           H  
ATOM   3731  HB2 TRP A 278     -55.157  25.060 -26.625  1.00 32.22           H  
ATOM   3732  HD1 TRP A 278     -54.663  26.860 -23.822  1.00 36.78           H  
ATOM   3733  HE1 TRP A 278     -52.314  27.763 -23.486  1.00 36.92           H  
ATOM   3734  HE3 TRP A 278     -53.032  26.690 -28.678  1.00 37.14           H  
ATOM   3735  HZ2 TRP A 278     -49.956  28.302 -25.107  1.00 39.08           H  
ATOM   3736  HZ3 TRP A 278     -50.721  27.355 -29.246  1.00 39.09           H  
ATOM   3737  HH2 TRP A 278     -49.174  28.181 -27.469  1.00 39.93           H  
ATOM   3738  N   TYR A 279     -57.790  26.432 -23.761  1.00 22.24           N  
ATOM   3739  CA  TYR A 279     -58.371  25.907 -22.531  1.00 21.63           C  
ATOM   3740  C   TYR A 279     -59.599  25.045 -22.892  1.00 25.63           C  
ATOM   3741  O   TYR A 279     -60.158  25.174 -23.983  1.00 23.08           O  
ATOM   3742  CB  TYR A 279     -58.840  27.105 -21.676  1.00 22.30           C  
ATOM   3743  CG  TYR A 279     -57.794  28.160 -21.331  1.00 24.31           C  
ATOM   3744  CD1 TYR A 279     -56.464  27.805 -21.017  1.00 25.04           C  
ATOM   3745  CD2 TYR A 279     -58.166  29.521 -21.305  1.00 25.35           C  
ATOM   3746  CE1 TYR A 279     -55.530  28.798 -20.665  1.00 26.19           C  
ATOM   3747  CE2 TYR A 279     -57.234  30.513 -20.947  1.00 26.50           C  
ATOM   3748  CZ  TYR A 279     -55.916  30.151 -20.621  1.00 32.24           C  
ATOM   3749  OH  TYR A 279     -55.020  31.113 -20.260  1.00 26.66           O  
ATOM   3750  H   TYR A 279     -58.138  27.322 -24.081  1.00 22.24           H  
ATOM   3751  HA  TYR A 279     -57.642  25.302 -21.990  1.00 21.63           H  
ATOM   3752  HB3 TYR A 279     -59.243  26.733 -20.734  1.00 22.30           H  
ATOM   3753  HB2 TYR A 279     -59.673  27.601 -22.179  1.00 22.30           H  
ATOM   3754  HD1 TYR A 279     -56.148  26.775 -21.046  1.00 25.04           H  
ATOM   3755  HD2 TYR A 279     -59.174  29.819 -21.549  1.00 25.35           H  
ATOM   3756  HE1 TYR A 279     -54.517  28.509 -20.432  1.00 26.19           H  
ATOM   3757  HE2 TYR A 279     -57.537  31.548 -20.915  1.00 26.50           H  
ATOM   3758  HH  TYR A 279     -54.210  30.729 -19.922  1.00 26.66           H  
ATOM   3759  N   ALA A 280     -60.028  24.167 -21.976  1.00 25.06           N  
ATOM   3760  CA  ALA A 280     -61.194  23.296 -22.128  1.00 26.66           C  
ATOM   3761  C   ALA A 280     -62.504  24.098 -22.195  1.00 34.95           C  
ATOM   3762  O   ALA A 280     -62.571  25.204 -21.650  1.00 31.59           O  
ATOM   3763  CB  ALA A 280     -61.254  22.357 -20.913  1.00 26.79           C  
ATOM   3764  H   ALA A 280     -59.530  24.116 -21.095  1.00 25.06           H  
ATOM   3765  HA  ALA A 280     -61.081  22.713 -23.044  1.00 26.66           H  
ATOM   3766  HB1 ALA A 280     -62.088  21.659 -20.994  1.00 26.79           H  
ATOM   3767  HB2 ALA A 280     -60.342  21.767 -20.822  1.00 26.79           H  
ATOM   3768  HB3 ALA A 280     -61.385  22.914 -19.983  1.00 26.79           H  
ATOM   3769  N   ASP A 281     -63.554  23.533 -22.822  1.00 38.39           N  
ATOM   3770  CA  ASP A 281     -64.896  24.129 -22.859  1.00 40.24           C  
ATOM   3771  C   ASP A 281     -65.429  24.443 -21.451  1.00 42.75           C  
ATOM   3772  O   ASP A 281     -65.618  23.526 -20.651  1.00 42.36           O  
ATOM   3773  CB  ASP A 281     -65.930  23.267 -23.633  1.00 43.74           C  
ATOM   3774  CG  ASP A 281     -65.561  22.863 -25.073  1.00 64.50           C  
ATOM   3775  OD1 ASP A 281     -64.713  23.541 -25.695  1.00 66.86           O  
ATOM   3776  OD2 ASP A 281     -66.244  21.946 -25.581  1.00 71.90           O1-
ATOM   3777  H   ASP A 281     -63.466  22.641 -23.287  1.00 38.39           H  
ATOM   3778  HA  ASP A 281     -64.795  25.075 -23.395  1.00 40.24           H  
ATOM   3779  HB3 ASP A 281     -66.879  23.804 -23.684  1.00 43.74           H  
ATOM   3780  HB2 ASP A 281     -66.118  22.347 -23.076  1.00 43.74           H  
ATOM   3781  N   ASN A 282     -65.642  25.746 -21.192  1.00 36.70           N  
ATOM   3782  CA  ASN A 282     -66.107  26.327 -19.926  1.00 35.37           C  
ATOM   3783  C   ASN A 282     -65.162  26.008 -18.750  1.00 36.22           C  
ATOM   3784  O   ASN A 282     -65.614  25.540 -17.705  1.00 35.14           O  
ATOM   3785  CB  ASN A 282     -67.582  25.944 -19.634  1.00 37.99           C  
ATOM   3786  CG  ASN A 282     -68.566  26.415 -20.706  1.00 60.94           C  
ATOM   3787  OD1 ASN A 282     -69.239  25.606 -21.339  1.00 51.85           O  
ATOM   3788  ND2 ASN A 282     -68.665  27.731 -20.904  1.00 54.26           N  
ATOM   3789  H   ASN A 282     -65.447  26.412 -21.924  1.00 36.70           H  
ATOM   3790  HA  ASN A 282     -66.055  27.408 -20.065  1.00 35.37           H  
ATOM   3791  HB3 ASN A 282     -67.897  26.393 -18.695  1.00 37.99           H  
ATOM   3792  HB2 ASN A 282     -67.685  24.865 -19.503  1.00 37.99           H  
ATOM   3793 HD22 ASN A 282     -69.299  28.095 -21.602  1.00 54.26           H  
ATOM   3794 HD21 ASN A 282     -68.097  28.374 -20.373  1.00 54.26           H  
ATOM   3795  N   TRP A 283     -63.863  26.291 -18.949  1.00 30.71           N  
ATOM   3796  CA  TRP A 283     -62.775  26.129 -17.976  1.00 28.81           C  
ATOM   3797  C   TRP A 283     -62.995  26.857 -16.635  1.00 33.03           C  
ATOM   3798  O   TRP A 283     -62.566  26.358 -15.597  1.00 32.56           O  
ATOM   3799  CB  TRP A 283     -61.451  26.583 -18.622  1.00 26.12           C  
ATOM   3800  CG  TRP A 283     -61.388  27.986 -19.160  1.00 26.32           C  
ATOM   3801  CD1 TRP A 283     -61.761  28.361 -20.405  1.00 29.15           C  
ATOM   3802  CD2 TRP A 283     -61.003  29.218 -18.473  1.00 25.42           C  
ATOM   3803  NE1 TRP A 283     -61.608  29.722 -20.544  1.00 28.17           N  
ATOM   3804  CE2 TRP A 283     -61.135  30.306 -19.390  1.00 29.01           C  
ATOM   3805  CE3 TRP A 283     -60.563  29.533 -17.165  1.00 26.20           C  
ATOM   3806  CZ2 TRP A 283     -60.824  31.631 -19.039  1.00 28.65           C  
ATOM   3807  CZ3 TRP A 283     -60.275  30.862 -16.794  1.00 27.80           C  
ATOM   3808  CH2 TRP A 283     -60.386  31.906 -17.732  1.00 28.52           C  
ATOM   3809  H   TRP A 283     -63.577  26.634 -19.855  1.00 30.71           H  
ATOM   3810  HA  TRP A 283     -62.692  25.066 -17.750  1.00 28.81           H  
ATOM   3811  HB3 TRP A 283     -61.191  25.902 -19.432  1.00 26.12           H  
ATOM   3812  HB2 TRP A 283     -60.655  26.483 -17.887  1.00 26.12           H  
ATOM   3813  HD1 TRP A 283     -62.118  27.688 -21.169  1.00 29.15           H  
ATOM   3814  HE1 TRP A 283     -61.825  30.207 -21.409  1.00 28.17           H  
ATOM   3815  HE3 TRP A 283     -60.458  28.744 -16.435  1.00 26.20           H  
ATOM   3816  HZ2 TRP A 283     -60.930  32.428 -19.759  1.00 28.65           H  
ATOM   3817  HZ3 TRP A 283     -59.961  31.081 -15.785  1.00 27.80           H  
ATOM   3818  HH2 TRP A 283     -60.151  32.919 -17.445  1.00 28.52           H  
ATOM   3819  N   PHE A 284     -63.674  28.011 -16.694  1.00 31.63           N  
ATOM   3820  CA  PHE A 284     -64.063  28.849 -15.564  1.00 31.70           C  
ATOM   3821  C   PHE A 284     -65.251  28.299 -14.749  1.00 36.51           C  
ATOM   3822  O   PHE A 284     -65.414  28.703 -13.600  1.00 37.02           O  
ATOM   3823  CB  PHE A 284     -64.304  30.284 -16.081  1.00 33.45           C  
ATOM   3824  CG  PHE A 284     -65.275  30.428 -17.244  1.00 34.12           C  
ATOM   3825  CD1 PHE A 284     -66.648  30.630 -17.005  1.00 35.63           C  
ATOM   3826  CD2 PHE A 284     -64.835  30.231 -18.571  1.00 35.87           C  
ATOM   3827  CE1 PHE A 284     -67.531  30.723 -18.073  1.00 37.81           C  
ATOM   3828  CE2 PHE A 284     -65.736  30.303 -19.623  1.00 36.25           C  
ATOM   3829  CZ  PHE A 284     -67.078  30.560 -19.375  1.00 35.62           C  
ATOM   3830  H   PHE A 284     -63.981  28.340 -17.598  1.00 31.63           H  
ATOM   3831  HA  PHE A 284     -63.217  28.892 -14.876  1.00 31.70           H  
ATOM   3832  HB3 PHE A 284     -63.349  30.721 -16.375  1.00 33.45           H  
ATOM   3833  HB2 PHE A 284     -64.674  30.911 -15.271  1.00 33.45           H  
ATOM   3834  HD1 PHE A 284     -67.010  30.733 -15.993  1.00 35.63           H  
ATOM   3835  HD2 PHE A 284     -63.795  30.033 -18.773  1.00 35.87           H  
ATOM   3836  HE1 PHE A 284     -68.575  30.918 -17.886  1.00 37.81           H  
ATOM   3837  HE2 PHE A 284     -65.390  30.164 -20.637  1.00 36.25           H  
ATOM   3838  HZ  PHE A 284     -67.770  30.633 -20.199  1.00 35.62           H  
ATOM   3839  N   LYS A 285     -66.038  27.378 -15.332  1.00 34.79           N  
ATOM   3840  CA  LYS A 285     -67.138  26.687 -14.653  1.00 35.00           C  
ATOM   3841  C   LYS A 285     -66.693  25.356 -14.016  1.00 40.32           C  
ATOM   3842  O   LYS A 285     -67.458  24.799 -13.228  1.00 41.89           O  
ATOM   3843  CB  LYS A 285     -68.307  26.456 -15.635  1.00 37.29           C  
ATOM   3844  CG  LYS A 285     -68.820  27.741 -16.312  1.00 45.58           C  
ATOM   3845  CD  LYS A 285     -70.146  27.532 -17.062  1.00 53.11           C  
ATOM   3846  CE  LYS A 285     -70.575  28.779 -17.853  1.00 68.10           C  
ATOM   3847  NZ  LYS A 285     -71.845  28.569 -18.568  1.00 82.28           N1+
ATOM   3848  H   LYS A 285     -65.839  27.074 -16.276  1.00 34.79           H  
ATOM   3849  HA  LYS A 285     -67.505  27.313 -13.839  1.00 35.00           H  
ATOM   3850  HB3 LYS A 285     -69.132  25.994 -15.090  1.00 37.29           H  
ATOM   3851  HB2 LYS A 285     -68.016  25.738 -16.402  1.00 37.29           H  
ATOM   3852  HG3 LYS A 285     -68.066  28.096 -17.014  1.00 45.58           H  
ATOM   3853  HG2 LYS A 285     -68.941  28.532 -15.573  1.00 45.58           H  
ATOM   3854  HD3 LYS A 285     -70.920  27.272 -16.339  1.00 53.11           H  
ATOM   3855  HD2 LYS A 285     -70.055  26.676 -17.732  1.00 53.11           H  
ATOM   3856  HE3 LYS A 285     -69.813  29.036 -18.589  1.00 68.10           H  
ATOM   3857  HE2 LYS A 285     -70.684  29.634 -17.186  1.00 68.10           H  
ATOM   3858  HZ1 LYS A 285     -72.576  28.360 -17.904  1.00 82.28           H  
ATOM   3859  HZ2 LYS A 285     -72.086  29.407 -19.079  1.00 82.28           H  
ATOM   3860  HZ3 LYS A 285     -71.746  27.800 -19.215  1.00 82.28           H  
ATOM   3861  N   ILE A 286     -65.482  24.870 -14.345  1.00 35.44           N  
ATOM   3862  CA  ILE A 286     -64.879  23.675 -13.749  1.00 34.03           C  
ATOM   3863  C   ILE A 286     -64.321  24.010 -12.350  1.00 36.80           C  
ATOM   3864  O   ILE A 286     -63.634  25.020 -12.193  1.00 37.23           O  
ATOM   3865  CB  ILE A 286     -63.744  23.093 -14.647  1.00 36.04           C  
ATOM   3866  CG1 ILE A 286     -64.309  22.614 -16.006  1.00 35.16           C  
ATOM   3867  CG2 ILE A 286     -62.935  21.951 -13.988  1.00 35.07           C  
ATOM   3868  CD1 ILE A 286     -63.239  22.337 -17.075  1.00 31.86           C  
ATOM   3869  H   ILE A 286     -64.903  25.381 -14.996  1.00 35.44           H  
ATOM   3870  HA  ILE A 286     -65.654  22.912 -13.647  1.00 34.03           H  
ATOM   3871  HB  ILE A 286     -63.043  23.902 -14.855  1.00 36.04           H  
ATOM   3872 HG13 ILE A 286     -65.000  23.351 -16.412  1.00 35.16           H  
ATOM   3873 HG12 ILE A 286     -64.905  21.714 -15.851  1.00 35.16           H  
ATOM   3874 HG21 ILE A 286     -62.213  21.519 -14.681  1.00 35.07           H  
ATOM   3875 HG22 ILE A 286     -62.360  22.296 -13.129  1.00 35.07           H  
ATOM   3876 HG23 ILE A 286     -63.589  21.146 -13.654  1.00 35.07           H  
ATOM   3877 HD11 ILE A 286     -63.577  22.667 -18.058  1.00 31.86           H  
ATOM   3878 HD12 ILE A 286     -62.304  22.853 -16.861  1.00 31.86           H  
ATOM   3879 HD13 ILE A 286     -63.021  21.271 -17.143  1.00 31.86           H  
ATOM   3880  N   TYR A 287     -64.642  23.148 -11.370  1.00 32.99           N  
ATOM   3881  CA  TYR A 287     -64.262  23.288  -9.963  1.00 33.24           C  
ATOM   3882  C   TYR A 287     -62.745  23.141  -9.722  1.00 37.50           C  
ATOM   3883  O   TYR A 287     -62.073  22.382 -10.422  1.00 35.84           O  
ATOM   3884  CB  TYR A 287     -65.092  22.283  -9.131  1.00 34.58           C  
ATOM   3885  CG  TYR A 287     -64.785  22.240  -7.640  1.00 35.82           C  
ATOM   3886  CD1 TYR A 287     -65.016  23.378  -6.837  1.00 37.65           C  
ATOM   3887  CD2 TYR A 287     -64.245  21.074  -7.058  1.00 36.57           C  
ATOM   3888  CE1 TYR A 287     -64.690  23.356  -5.467  1.00 38.16           C  
ATOM   3889  CE2 TYR A 287     -63.933  21.048  -5.686  1.00 37.60           C  
ATOM   3890  CZ  TYR A 287     -64.147  22.191  -4.891  1.00 46.69           C  
ATOM   3891  OH  TYR A 287     -63.825  22.167  -3.565  1.00 51.40           O  
ATOM   3892  H   TYR A 287     -65.204  22.340 -11.593  1.00 32.99           H  
ATOM   3893  HA  TYR A 287     -64.551  24.295  -9.658  1.00 33.24           H  
ATOM   3894  HB3 TYR A 287     -64.956  21.280  -9.539  1.00 34.58           H  
ATOM   3895  HB2 TYR A 287     -66.153  22.507  -9.244  1.00 34.58           H  
ATOM   3896  HD1 TYR A 287     -65.428  24.276  -7.272  1.00 37.65           H  
ATOM   3897  HD2 TYR A 287     -64.061  20.197  -7.662  1.00 36.57           H  
ATOM   3898  HE1 TYR A 287     -64.857  24.236  -4.863  1.00 38.16           H  
ATOM   3899  HE2 TYR A 287     -63.521  20.152  -5.247  1.00 37.60           H  
ATOM   3900  HH  TYR A 287     -64.011  22.994  -3.116  1.00 51.40           H  
ATOM   3901  N   ASP A 288     -62.260  23.866  -8.704  1.00 36.38           N  
ATOM   3902  CA  ASP A 288     -60.871  23.902  -8.261  1.00 37.78           C  
ATOM   3903  C   ASP A 288     -60.911  24.272  -6.759  1.00 45.17           C  
ATOM   3904  O   ASP A 288     -61.323  25.390  -6.451  1.00 44.64           O  
ATOM   3905  CB  ASP A 288     -60.064  24.900  -9.135  1.00 39.09           C  
ATOM   3906  CG  ASP A 288     -58.580  25.137  -8.794  1.00 44.69           C  
ATOM   3907  OD1 ASP A 288     -57.994  24.356  -8.011  1.00 41.48           O  
ATOM   3908  OD2 ASP A 288     -58.011  26.066  -9.411  1.00 54.09           O1-
ATOM   3909  H   ASP A 288     -62.891  24.450  -8.173  1.00 36.38           H  
ATOM   3910  HA  ASP A 288     -60.430  22.920  -8.422  1.00 37.78           H  
ATOM   3911  HB3 ASP A 288     -60.585  25.858  -9.180  1.00 39.09           H  
ATOM   3912  HB2 ASP A 288     -60.092  24.522 -10.156  1.00 39.09           H  
ATOM   3913  N   PRO A 289     -60.519  23.348  -5.847  1.00 45.65           N  
ATOM   3914  CA  PRO A 289     -60.461  23.621  -4.393  1.00 47.57           C  
ATOM   3915  C   PRO A 289     -59.610  24.819  -3.927  1.00 56.43           C  
ATOM   3916  O   PRO A 289     -59.906  25.365  -2.864  1.00 57.52           O  
ATOM   3917  CB  PRO A 289     -59.913  22.316  -3.789  1.00 48.96           C  
ATOM   3918  CG  PRO A 289     -60.296  21.237  -4.781  1.00 52.40           C  
ATOM   3919  CD  PRO A 289     -60.197  21.946  -6.125  1.00 47.51           C  
ATOM   3920  HA  PRO A 289     -61.489  23.769  -4.057  1.00 47.57           H  
ATOM   3921  HB3 PRO A 289     -60.307  22.117  -2.792  1.00 48.96           H  
ATOM   3922  HB2 PRO A 289     -58.824  22.354  -3.711  1.00 48.96           H  
ATOM   3923  HG3 PRO A 289     -61.327  20.938  -4.598  1.00 52.40           H  
ATOM   3924  HG2 PRO A 289     -59.673  20.344  -4.715  1.00 52.40           H  
ATOM   3925  HD2 PRO A 289     -59.182  21.890  -6.520  1.00 47.51           H  
ATOM   3926  HD3 PRO A 289     -60.878  21.481  -6.840  1.00 47.51           H  
ATOM   3927  N   SER A 290     -58.569  25.188  -4.696  1.00 54.12           N  
ATOM   3928  CA  SER A 290     -57.608  26.236  -4.333  1.00 54.19           C  
ATOM   3929  C   SER A 290     -58.158  27.675  -4.408  1.00 61.16           C  
ATOM   3930  O   SER A 290     -57.633  28.537  -3.703  1.00 60.52           O  
ATOM   3931  CB  SER A 290     -56.320  26.057  -5.165  1.00 55.75           C  
ATOM   3932  OG  SER A 290     -56.464  26.500  -6.500  1.00 59.04           O  
ATOM   3933  H   SER A 290     -58.391  24.701  -5.564  1.00 54.12           H  
ATOM   3934  HA  SER A 290     -57.335  26.060  -3.291  1.00 54.19           H  
ATOM   3935  HB3 SER A 290     -55.998  25.015  -5.164  1.00 55.75           H  
ATOM   3936  HB2 SER A 290     -55.510  26.631  -4.714  1.00 55.75           H  
ATOM   3937  HG  SER A 290     -57.020  25.873  -6.979  1.00 59.04           H  
ATOM   3938  N   ILE A 291     -59.188  27.907  -5.241  1.00 60.40           N  
ATOM   3939  CA  ILE A 291     -59.825  29.213  -5.423  1.00 61.13           C  
ATOM   3940  C   ILE A 291     -61.134  29.310  -4.620  1.00 66.28           C  
ATOM   3941  O   ILE A 291     -61.810  28.304  -4.406  1.00 66.35           O  
ATOM   3942  CB  ILE A 291     -60.079  29.532  -6.927  1.00 64.37           C  
ATOM   3943  CG1 ILE A 291     -60.875  28.476  -7.733  1.00 65.23           C  
ATOM   3944  CG2 ILE A 291     -58.730  29.775  -7.618  1.00 65.13           C  
ATOM   3945  CD1 ILE A 291     -62.397  28.502  -7.542  1.00 76.39           C  
ATOM   3946  H   ILE A 291     -59.588  27.142  -5.764  1.00 60.40           H  
ATOM   3947  HA  ILE A 291     -59.163  29.991  -5.037  1.00 61.13           H  
ATOM   3948  HB  ILE A 291     -60.626  30.475  -6.990  1.00 64.37           H  
ATOM   3949 HG13 ILE A 291     -60.481  27.485  -7.524  1.00 65.23           H  
ATOM   3950 HG12 ILE A 291     -60.689  28.623  -8.797  1.00 65.23           H  
ATOM   3951 HG21 ILE A 291     -58.881  30.079  -8.651  1.00 65.13           H  
ATOM   3952 HG22 ILE A 291     -58.164  30.563  -7.121  1.00 65.13           H  
ATOM   3953 HG23 ILE A 291     -58.115  28.874  -7.630  1.00 65.13           H  
ATOM   3954 HD11 ILE A 291     -62.911  28.284  -8.478  1.00 76.39           H  
ATOM   3955 HD12 ILE A 291     -62.722  27.757  -6.817  1.00 76.39           H  
ATOM   3956 HD13 ILE A 291     -62.737  29.479  -7.201  1.00 76.39           H  
ATOM   3957  N   ASN A 292     -61.436  30.535  -4.160  1.00 63.28           N  
ATOM   3958  CA  ASN A 292     -62.561  30.836  -3.264  1.00 62.98           C  
ATOM   3959  C   ASN A 292     -63.873  31.117  -4.018  1.00 65.22           C  
ATOM   3960  O   ASN A 292     -64.940  31.018  -3.414  1.00 65.48           O  
ATOM   3961  CB  ASN A 292     -62.225  32.063  -2.381  1.00 65.45           C  
ATOM   3962  CG  ASN A 292     -60.904  31.936  -1.616  1.00 98.40           C  
ATOM   3963  OD1 ASN A 292     -59.897  32.511  -2.023  1.00 98.01           O  
ATOM   3964  ND2 ASN A 292     -60.905  31.191  -0.510  1.00 88.95           N  
ATOM   3965  H   ASN A 292     -60.820  31.307  -4.370  1.00 63.28           H  
ATOM   3966  HA  ASN A 292     -62.756  29.983  -2.611  1.00 62.98           H  
ATOM   3967  HB3 ASN A 292     -63.026  32.240  -1.661  1.00 65.45           H  
ATOM   3968  HB2 ASN A 292     -62.170  32.961  -2.998  1.00 65.45           H  
ATOM   3969 HD22 ASN A 292     -60.053  31.076   0.021  1.00 88.95           H  
ATOM   3970 HD21 ASN A 292     -61.747  30.728  -0.201  1.00 88.95           H  
ATOM   3971  N   CYS A 293     -63.766  31.501  -5.299  1.00 58.90           N  
ATOM   3972  CA  CYS A 293     -64.866  31.965  -6.139  1.00 57.38           C  
ATOM   3973  C   CYS A 293     -65.794  30.822  -6.575  1.00 61.51           C  
ATOM   3974  O   CYS A 293     -65.312  29.742  -6.918  1.00 61.36           O  
ATOM   3975  CB  CYS A 293     -64.271  32.674  -7.370  1.00 57.18           C  
ATOM   3976  SG  CYS A 293     -63.315  34.168  -6.987  1.00 60.51           S  
ATOM   3977  H   CYS A 293     -62.848  31.544  -5.719  1.00 58.90           H  
ATOM   3978  HA  CYS A 293     -65.449  32.692  -5.570  1.00 57.38           H  
ATOM   3979  HB3 CYS A 293     -65.073  32.972  -8.044  1.00 57.18           H  
ATOM   3980  HB2 CYS A 293     -63.637  31.996  -7.942  1.00 57.18           H  
ATOM   3981  N   THR A 294     -67.107  31.106  -6.607  1.00 57.78           N  
ATOM   3982  CA  THR A 294     -68.115  30.224  -7.202  1.00 56.99           C  
ATOM   3983  C   THR A 294     -68.053  30.264  -8.746  1.00 58.02           C  
ATOM   3984  O   THR A 294     -67.415  31.153  -9.314  1.00 57.72           O  
ATOM   3985  CB  THR A 294     -69.567  30.537  -6.701  1.00 68.54           C  
ATOM   3986  OG1 THR A 294     -70.389  31.293  -7.576  1.00 68.26           O  
ATOM   3987  CG2 THR A 294     -69.666  31.080  -5.265  1.00 67.28           C  
ATOM   3988  H   THR A 294     -67.433  32.016  -6.316  1.00 57.78           H  
ATOM   3989  HA  THR A 294     -67.880  29.201  -6.899  1.00 56.99           H  
ATOM   3990  HB  THR A 294     -70.070  29.569  -6.668  1.00 68.54           H  
ATOM   3991  HG1 THR A 294     -71.076  31.728  -7.062  1.00 68.26           H  
ATOM   3992 HG21 THR A 294     -70.705  31.150  -4.943  1.00 67.28           H  
ATOM   3993 HG22 THR A 294     -69.148  30.427  -4.563  1.00 67.28           H  
ATOM   3994 HG23 THR A 294     -69.232  32.076  -5.179  1.00 67.28           H  
ATOM   3995  N   VAL A 295     -68.743  29.307  -9.388  1.00 52.28           N  
ATOM   3996  CA  VAL A 295     -68.917  29.214 -10.842  1.00 51.78           C  
ATOM   3997  C   VAL A 295     -69.486  30.502 -11.475  1.00 56.47           C  
ATOM   3998  O   VAL A 295     -69.009  30.905 -12.534  1.00 56.20           O  
ATOM   3999  CB  VAL A 295     -69.837  28.006 -11.198  1.00 55.33           C  
ATOM   4000  CG1 VAL A 295     -70.382  27.970 -12.643  1.00 55.02           C  
ATOM   4001  CG2 VAL A 295     -69.128  26.679 -10.873  1.00 55.11           C  
ATOM   4002  H   VAL A 295     -69.240  28.615  -8.847  1.00 52.28           H  
ATOM   4003  HA  VAL A 295     -67.929  29.045 -11.276  1.00 51.78           H  
ATOM   4004  HB  VAL A 295     -70.714  28.053 -10.550  1.00 55.33           H  
ATOM   4005 HG11 VAL A 295     -70.887  27.027 -12.854  1.00 55.02           H  
ATOM   4006 HG12 VAL A 295     -71.113  28.760 -12.823  1.00 55.02           H  
ATOM   4007 HG13 VAL A 295     -69.581  28.086 -13.369  1.00 55.02           H  
ATOM   4008 HG21 VAL A 295     -69.747  25.819 -11.134  1.00 55.11           H  
ATOM   4009 HG22 VAL A 295     -68.190  26.593 -11.421  1.00 55.11           H  
ATOM   4010 HG23 VAL A 295     -68.896  26.598  -9.811  1.00 55.11           H  
ATOM   4011  N   ASP A 296     -70.457  31.131 -10.790  1.00 53.86           N  
ATOM   4012  CA  ASP A 296     -71.129  32.366 -11.202  1.00 53.20           C  
ATOM   4013  C   ASP A 296     -70.211  33.597 -11.123  1.00 55.07           C  
ATOM   4014  O   ASP A 296     -70.247  34.417 -12.041  1.00 54.77           O  
ATOM   4015  CB  ASP A 296     -72.441  32.631 -10.417  1.00 55.08           C  
ATOM   4016  CG  ASP A 296     -73.462  31.476 -10.364  1.00 65.44           C  
ATOM   4017  OD1 ASP A 296     -73.436  30.598 -11.257  1.00 65.63           O  
ATOM   4018  OD2 ASP A 296     -74.345  31.554  -9.483  1.00 71.66           O1-
ATOM   4019  H   ASP A 296     -70.770  30.740  -9.912  1.00 53.86           H  
ATOM   4020  HA  ASP A 296     -71.398  32.244 -12.254  1.00 53.20           H  
ATOM   4021  HB3 ASP A 296     -72.953  33.490 -10.853  1.00 55.08           H  
ATOM   4022  HB2 ASP A 296     -72.193  32.901  -9.388  1.00 55.08           H  
ATOM   4023  N   GLU A 297     -69.389  33.690 -10.060  1.00 51.26           N  
ATOM   4024  CA  GLU A 297     -68.434  34.788  -9.854  1.00 51.84           C  
ATOM   4025  C   GLU A 297     -67.271  34.730 -10.859  1.00 55.82           C  
ATOM   4026  O   GLU A 297     -66.808  35.778 -11.309  1.00 55.86           O  
ATOM   4027  CB  GLU A 297     -67.865  34.788  -8.411  1.00 53.76           C  
ATOM   4028  CG  GLU A 297     -68.801  34.387  -7.249  1.00 70.76           C  
ATOM   4029  CD  GLU A 297     -70.174  35.073  -7.142  1.00110.80           C  
ATOM   4030  OE1 GLU A 297     -70.363  36.160  -7.731  1.00116.41           O  
ATOM   4031  OE2 GLU A 297     -71.027  34.484  -6.442  1.00112.21           O1-
ATOM   4032  H   GLU A 297     -69.421  32.981  -9.341  1.00 51.26           H  
ATOM   4033  HA  GLU A 297     -68.967  35.726 -10.018  1.00 51.84           H  
ATOM   4034  HB3 GLU A 297     -67.478  35.783  -8.200  1.00 53.76           H  
ATOM   4035  HB2 GLU A 297     -66.993  34.137  -8.361  1.00 53.76           H  
ATOM   4036  HG3 GLU A 297     -68.277  34.561  -6.308  1.00 70.76           H  
ATOM   4037  HG2 GLU A 297     -68.947  33.313  -7.301  1.00 70.76           H  
ATOM   4038  N   MET A 298     -66.838  33.502 -11.199  1.00 50.92           N  
ATOM   4039  CA  MET A 298     -65.796  33.236 -12.186  1.00 48.84           C  
ATOM   4040  C   MET A 298     -66.272  33.524 -13.621  1.00 49.89           C  
ATOM   4041  O   MET A 298     -65.496  34.096 -14.382  1.00 48.54           O  
ATOM   4042  CB  MET A 298     -65.294  31.786 -12.037  1.00 50.84           C  
ATOM   4043  CG  MET A 298     -63.886  31.565 -12.619  1.00 53.87           C  
ATOM   4044  SD  MET A 298     -62.527  32.010 -11.511  1.00 56.72           S  
ATOM   4045  CE  MET A 298     -62.544  30.562 -10.421  1.00 53.36           C  
ATOM   4046  H   MET A 298     -67.261  32.692 -10.766  1.00 50.92           H  
ATOM   4047  HA  MET A 298     -64.966  33.908 -11.960  1.00 48.84           H  
ATOM   4048  HB3 MET A 298     -66.002  31.091 -12.491  1.00 50.84           H  
ATOM   4049  HB2 MET A 298     -65.274  31.523 -10.979  1.00 50.84           H  
ATOM   4050  HG3 MET A 298     -63.756  32.131 -13.541  1.00 53.87           H  
ATOM   4051  HG2 MET A 298     -63.752  30.519 -12.888  1.00 53.87           H  
ATOM   4052  HE1 MET A 298     -61.724  30.619  -9.708  1.00 53.36           H  
ATOM   4053  HE2 MET A 298     -63.479  30.503  -9.865  1.00 53.36           H  
ATOM   4054  HE3 MET A 298     -62.428  29.647 -11.001  1.00 53.36           H  
ATOM   4055  N   THR A 299     -67.535  33.171 -13.940  1.00 47.04           N  
ATOM   4056  CA  THR A 299     -68.206  33.470 -15.214  1.00 47.31           C  
ATOM   4057  C   THR A 299     -68.358  34.985 -15.453  1.00 52.98           C  
ATOM   4058  O   THR A 299     -68.105  35.443 -16.567  1.00 53.16           O  
ATOM   4059  CB  THR A 299     -69.615  32.816 -15.317  1.00 56.02           C  
ATOM   4060  OG1 THR A 299     -69.490  31.410 -15.258  1.00 56.53           O  
ATOM   4061  CG2 THR A 299     -70.414  33.141 -16.595  1.00 52.17           C  
ATOM   4062  H   THR A 299     -68.101  32.703 -13.245  1.00 47.04           H  
ATOM   4063  HA  THR A 299     -67.592  33.065 -16.016  1.00 47.31           H  
ATOM   4064  HB  THR A 299     -70.213  33.112 -14.455  1.00 56.02           H  
ATOM   4065  HG1 THR A 299     -69.224  31.167 -14.364  1.00 56.53           H  
ATOM   4066 HG21 THR A 299     -71.321  32.538 -16.654  1.00 52.17           H  
ATOM   4067 HG22 THR A 299     -70.729  34.185 -16.626  1.00 52.17           H  
ATOM   4068 HG23 THR A 299     -69.827  32.945 -17.493  1.00 52.17           H  
ATOM   4069  N   GLU A 300     -68.717  35.727 -14.392  1.00 50.22           N  
ATOM   4070  CA  GLU A 300     -68.812  37.186 -14.366  1.00 50.93           C  
ATOM   4071  C   GLU A 300     -67.464  37.895 -14.614  1.00 54.64           C  
ATOM   4072  O   GLU A 300     -67.439  38.906 -15.316  1.00 54.43           O  
ATOM   4073  CB  GLU A 300     -69.503  37.596 -13.045  1.00 52.60           C  
ATOM   4074  CG  GLU A 300     -69.519  39.108 -12.725  1.00 66.71           C  
ATOM   4075  CD  GLU A 300     -70.323  39.517 -11.478  1.00 93.74           C  
ATOM   4076  OE1 GLU A 300     -70.826  38.627 -10.755  1.00 84.12           O  
ATOM   4077  OE2 GLU A 300     -70.417  40.744 -11.255  1.00 93.52           O1-
ATOM   4078  H   GLU A 300     -68.922  35.264 -13.516  1.00 50.22           H  
ATOM   4079  HA  GLU A 300     -69.472  37.480 -15.185  1.00 50.93           H  
ATOM   4080  HB3 GLU A 300     -69.039  37.063 -12.214  1.00 52.60           H  
ATOM   4081  HB2 GLU A 300     -70.533  37.237 -13.086  1.00 52.60           H  
ATOM   4082  HG3 GLU A 300     -69.905  39.658 -13.585  1.00 66.71           H  
ATOM   4083  HG2 GLU A 300     -68.495  39.447 -12.568  1.00 66.71           H  
ATOM   4084  N   ALA A 301     -66.377  37.336 -14.055  1.00 50.53           N  
ATOM   4085  CA  ALA A 301     -65.017  37.860 -14.171  1.00 49.92           C  
ATOM   4086  C   ALA A 301     -64.388  37.700 -15.564  1.00 52.22           C  
ATOM   4087  O   ALA A 301     -63.644  38.588 -15.978  1.00 51.32           O  
ATOM   4088  CB  ALA A 301     -64.138  37.200 -13.104  1.00 50.64           C  
ATOM   4089  H   ALA A 301     -66.487  36.510 -13.484  1.00 50.53           H  
ATOM   4090  HA  ALA A 301     -65.054  38.927 -13.949  1.00 49.92           H  
ATOM   4091  HB1 ALA A 301     -63.117  37.580 -13.137  1.00 50.64           H  
ATOM   4092  HB2 ALA A 301     -64.533  37.412 -12.114  1.00 50.64           H  
ATOM   4093  HB3 ALA A 301     -64.093  36.118 -13.223  1.00 50.64           H  
ATOM   4094  N   VAL A 302     -64.682  36.586 -16.256  1.00 47.61           N  
ATOM   4095  CA  VAL A 302     -64.152  36.306 -17.593  1.00 46.57           C  
ATOM   4096  C   VAL A 302     -64.968  36.951 -18.732  1.00 49.99           C  
ATOM   4097  O   VAL A 302     -64.415  37.102 -19.818  1.00 48.95           O  
ATOM   4098  CB  VAL A 302     -64.064  34.782 -17.890  1.00 49.26           C  
ATOM   4099  CG1 VAL A 302     -63.011  34.082 -17.022  1.00 48.70           C  
ATOM   4100  CG2 VAL A 302     -65.401  34.031 -17.815  1.00 48.63           C  
ATOM   4101  H   VAL A 302     -65.288  35.885 -15.851  1.00 47.61           H  
ATOM   4102  HA  VAL A 302     -63.142  36.711 -17.663  1.00 46.57           H  
ATOM   4103  HB  VAL A 302     -63.715  34.666 -18.917  1.00 49.26           H  
ATOM   4104 HG11 VAL A 302     -62.997  33.009 -17.214  1.00 48.70           H  
ATOM   4105 HG12 VAL A 302     -62.016  34.464 -17.245  1.00 48.70           H  
ATOM   4106 HG13 VAL A 302     -63.199  34.224 -15.957  1.00 48.70           H  
ATOM   4107 HG21 VAL A 302     -65.303  33.032 -18.231  1.00 48.63           H  
ATOM   4108 HG22 VAL A 302     -65.723  33.922 -16.788  1.00 48.63           H  
ATOM   4109 HG23 VAL A 302     -66.205  34.530 -18.348  1.00 48.63           H  
ATOM   4110  N   GLU A 303     -66.250  37.288 -18.501  1.00 46.12           N  
ATOM   4111  CA  GLU A 303     -67.196  37.706 -19.540  1.00 44.58           C  
ATOM   4112  C   GLU A 303     -66.726  38.910 -20.383  1.00 44.56           C  
ATOM   4113  O   GLU A 303     -66.362  39.944 -19.822  1.00 44.40           O  
ATOM   4114  CB  GLU A 303     -68.597  37.903 -18.908  1.00 46.23           C  
ATOM   4115  CG  GLU A 303     -69.715  38.465 -19.825  1.00 54.14           C  
ATOM   4116  CD  GLU A 303     -70.125  37.604 -21.035  1.00 73.77           C  
ATOM   4117  OE1 GLU A 303     -69.703  36.429 -21.134  1.00 68.10           O  
ATOM   4118  OE2 GLU A 303     -70.892  38.146 -21.861  1.00 62.91           O1-
ATOM   4119  H   GLU A 303     -66.640  37.150 -17.579  1.00 46.12           H  
ATOM   4120  HA  GLU A 303     -67.260  36.853 -20.216  1.00 44.58           H  
ATOM   4121  HB3 GLU A 303     -68.504  38.554 -18.038  1.00 46.23           H  
ATOM   4122  HB2 GLU A 303     -68.938  36.947 -18.511  1.00 46.23           H  
ATOM   4123  HG3 GLU A 303     -69.444  39.462 -20.175  1.00 54.14           H  
ATOM   4124  HG2 GLU A 303     -70.610  38.607 -19.217  1.00 54.14           H  
ATOM   4125  N   GLY A 304     -66.749  38.727 -21.713  1.00 38.35           N  
ATOM   4126  CA  GLY A 304     -66.364  39.735 -22.699  1.00 37.32           C  
ATOM   4127  C   GLY A 304     -64.894  39.626 -23.139  1.00 41.00           C  
ATOM   4128  O   GLY A 304     -64.495  40.417 -23.996  1.00 41.04           O  
ATOM   4129  H   GLY A 304     -67.094  37.852 -22.083  1.00 38.35           H  
ATOM   4130  HA3 GLY A 304     -66.553  40.741 -22.323  1.00 37.32           H  
ATOM   4131  HA2 GLY A 304     -66.997  39.611 -23.578  1.00 37.32           H  
ATOM   4132  N   HIS A 305     -64.088  38.687 -22.597  1.00 36.23           N  
ATOM   4133  CA  HIS A 305     -62.680  38.511 -22.984  1.00 34.72           C  
ATOM   4134  C   HIS A 305     -62.527  37.926 -24.398  1.00 34.40           C  
ATOM   4135  O   HIS A 305     -63.358  37.123 -24.825  1.00 33.22           O  
ATOM   4136  CB  HIS A 305     -61.898  37.673 -21.943  1.00 36.05           C  
ATOM   4137  CG  HIS A 305     -61.976  36.164 -22.040  1.00 39.85           C  
ATOM   4138  ND1 HIS A 305     -63.064  35.427 -21.615  1.00 41.69           N  
ATOM   4139  CD2 HIS A 305     -61.067  35.237 -22.500  1.00 41.32           C  
ATOM   4140  CE1 HIS A 305     -62.773  34.138 -21.798  1.00 40.86           C  
ATOM   4141  NE2 HIS A 305     -61.575  33.947 -22.336  1.00 41.07           N  
ATOM   4142  H   HIS A 305     -64.444  38.069 -21.881  1.00 36.23           H  
ATOM   4143  HA  HIS A 305     -62.234  39.509 -22.979  1.00 34.72           H  
ATOM   4144  HB3 HIS A 305     -62.166  37.979 -20.932  1.00 36.05           H  
ATOM   4145  HB2 HIS A 305     -60.842  37.915 -22.047  1.00 36.05           H  
ATOM   4146  HD1 HIS A 305     -63.901  35.800 -21.187  1.00 41.69           H  
ATOM   4147  HD2 HIS A 305     -60.086  35.400 -22.922  1.00 41.32           H  
ATOM   4148  HE1 HIS A 305     -63.444  33.335 -21.532  1.00 40.86           H  
ATOM   4149  N   ILE A 306     -61.427  38.314 -25.055  1.00 30.31           N  
ATOM   4150  CA  ILE A 306     -61.011  37.824 -26.365  1.00 30.28           C  
ATOM   4151  C   ILE A 306     -60.014  36.663 -26.178  1.00 33.57           C  
ATOM   4152  O   ILE A 306     -59.211  36.687 -25.244  1.00 29.35           O  
ATOM   4153  CB  ILE A 306     -60.292  38.949 -27.176  1.00 33.24           C  
ATOM   4154  CG1 ILE A 306     -61.107  40.263 -27.242  1.00 33.74           C  
ATOM   4155  CG2 ILE A 306     -59.878  38.518 -28.602  1.00 32.59           C  
ATOM   4156  CD1 ILE A 306     -62.510  40.131 -27.855  1.00 35.64           C  
ATOM   4157  H   ILE A 306     -60.771  38.933 -24.598  1.00 30.31           H  
ATOM   4158  HA  ILE A 306     -61.878  37.466 -26.918  1.00 30.28           H  
ATOM   4159  HB  ILE A 306     -59.369  39.203 -26.651  1.00 33.24           H  
ATOM   4160 HG13 ILE A 306     -60.543  41.014 -27.796  1.00 33.74           H  
ATOM   4161 HG12 ILE A 306     -61.205  40.677 -26.238  1.00 33.74           H  
ATOM   4162 HG21 ILE A 306     -59.492  39.366 -29.164  1.00 32.59           H  
ATOM   4163 HG22 ILE A 306     -59.091  37.764 -28.595  1.00 32.59           H  
ATOM   4164 HG23 ILE A 306     -60.722  38.115 -29.162  1.00 32.59           H  
ATOM   4165 HD11 ILE A 306     -62.657  40.851 -28.659  1.00 35.64           H  
ATOM   4166 HD12 ILE A 306     -62.694  39.140 -28.266  1.00 35.64           H  
ATOM   4167 HD13 ILE A 306     -63.273  40.320 -27.101  1.00 35.64           H  
ATOM   4168  N   THR A 307     -60.067  35.685 -27.094  1.00 30.25           N  
ATOM   4169  CA  THR A 307     -59.085  34.608 -27.207  1.00 29.90           C  
ATOM   4170  C   THR A 307     -58.562  34.522 -28.649  1.00 33.45           C  
ATOM   4171  O   THR A 307     -59.283  34.839 -29.596  1.00 33.01           O  
ATOM   4172  CB  THR A 307     -59.680  33.226 -26.833  1.00 36.45           C  
ATOM   4173  OG1 THR A 307     -60.704  32.796 -27.710  1.00 39.79           O  
ATOM   4174  CG2 THR A 307     -60.189  33.152 -25.392  1.00 31.23           C  
ATOM   4175  H   THR A 307     -60.771  35.715 -27.821  1.00 30.25           H  
ATOM   4176  HA  THR A 307     -58.238  34.809 -26.554  1.00 29.90           H  
ATOM   4177  HB  THR A 307     -58.881  32.492 -26.922  1.00 36.45           H  
ATOM   4178  HG1 THR A 307     -60.335  32.683 -28.590  1.00 39.79           H  
ATOM   4179 HG21 THR A 307     -60.568  32.157 -25.161  1.00 31.23           H  
ATOM   4180 HG22 THR A 307     -59.387  33.365 -24.688  1.00 31.23           H  
ATOM   4181 HG23 THR A 307     -60.987  33.872 -25.215  1.00 31.23           H  
ATOM   4182  N   THR A 308     -57.319  34.076 -28.813  1.00 29.67           N  
ATOM   4183  CA  THR A 308     -56.687  33.800 -30.100  1.00 29.25           C  
ATOM   4184  C   THR A 308     -56.215  32.336 -30.051  1.00 30.93           C  
ATOM   4185  O   THR A 308     -55.811  31.860 -28.984  1.00 28.58           O  
ATOM   4186  CB  THR A 308     -55.603  34.879 -30.408  1.00 36.95           C  
ATOM   4187  OG1 THR A 308     -54.519  34.888 -29.491  1.00 36.18           O  
ATOM   4188  CG2 THR A 308     -56.162  36.311 -30.473  1.00 36.17           C  
ATOM   4189  H   THR A 308     -56.778  33.818 -27.996  1.00 29.67           H  
ATOM   4190  HA  THR A 308     -57.432  33.856 -30.895  1.00 29.25           H  
ATOM   4191  HB  THR A 308     -55.178  34.644 -31.385  1.00 36.95           H  
ATOM   4192  HG1 THR A 308     -54.868  34.959 -28.612  1.00 36.18           H  
ATOM   4193 HG21 THR A 308     -55.394  37.020 -30.784  1.00 36.17           H  
ATOM   4194 HG22 THR A 308     -56.984  36.375 -31.188  1.00 36.17           H  
ATOM   4195 HG23 THR A 308     -56.544  36.645 -29.508  1.00 36.17           H  
ATOM   4196  N   GLU A 309     -56.340  31.599 -31.161  1.00 26.36           N  
ATOM   4197  CA  GLU A 309     -56.039  30.171 -31.259  1.00 26.52           C  
ATOM   4198  C   GLU A 309     -55.642  29.797 -32.696  1.00 30.71           C  
ATOM   4199  O   GLU A 309     -56.129  30.409 -33.645  1.00 30.48           O  
ATOM   4200  CB  GLU A 309     -57.216  29.352 -30.679  1.00 27.85           C  
ATOM   4201  CG  GLU A 309     -58.537  29.479 -31.468  1.00 34.27           C  
ATOM   4202  CD  GLU A 309     -59.789  29.185 -30.644  1.00 58.49           C  
ATOM   4203  OE1 GLU A 309     -60.405  28.127 -30.697  1.00 44.31           O  
ATOM   4204  OE2 GLU A 309     -60.202  30.253 -29.908  1.00 66.21           O  
ATOM   4205  H   GLU A 309     -56.763  32.014 -31.987  1.00 26.36           H  
ATOM   4206  HA  GLU A 309     -55.162  29.974 -30.638  1.00 26.52           H  
ATOM   4207  HB3 GLU A 309     -57.372  29.660 -29.648  1.00 27.85           H  
ATOM   4208  HB2 GLU A 309     -56.938  28.298 -30.625  1.00 27.85           H  
ATOM   4209  HG3 GLU A 309     -58.513  28.802 -32.321  1.00 34.27           H  
ATOM   4210  HG2 GLU A 309     -58.653  30.483 -31.866  1.00 34.27           H  
ATOM   4211  HE2 GLU A 309     -61.046  30.050 -29.515  1.00 66.21           H  
ATOM   4212  N   ILE A 310     -54.780  28.789 -32.872  1.00 28.05           N  
ATOM   4213  CA  ILE A 310     -54.336  28.265 -34.169  1.00 27.70           C  
ATOM   4214  C   ILE A 310     -55.478  27.469 -34.837  1.00 29.55           C  
ATOM   4215  O   ILE A 310     -56.159  26.674 -34.186  1.00 28.47           O  
ATOM   4216  CB  ILE A 310     -53.091  27.350 -33.937  1.00 31.34           C  
ATOM   4217  CG1 ILE A 310     -51.879  28.166 -33.422  1.00 31.45           C  
ATOM   4218  CG2 ILE A 310     -52.683  26.534 -35.186  1.00 32.83           C  
ATOM   4219  CD1 ILE A 310     -50.792  27.322 -32.736  1.00 46.17           C  
ATOM   4220  H   ILE A 310     -54.413  28.339 -32.048  1.00 28.05           H  
ATOM   4221  HA  ILE A 310     -54.057  29.099 -34.815  1.00 27.70           H  
ATOM   4222  HB  ILE A 310     -53.360  26.627 -33.165  1.00 31.34           H  
ATOM   4223 HG13 ILE A 310     -52.207  28.914 -32.702  1.00 31.45           H  
ATOM   4224 HG12 ILE A 310     -51.441  28.735 -34.242  1.00 31.45           H  
ATOM   4225 HG21 ILE A 310     -51.786  25.949 -35.006  1.00 32.83           H  
ATOM   4226 HG22 ILE A 310     -53.444  25.813 -35.479  1.00 32.83           H  
ATOM   4227 HG23 ILE A 310     -52.507  27.183 -36.044  1.00 32.83           H  
ATOM   4228 HD11 ILE A 310     -49.990  27.959 -32.361  1.00 46.17           H  
ATOM   4229 HD12 ILE A 310     -51.201  26.772 -31.889  1.00 46.17           H  
ATOM   4230 HD13 ILE A 310     -50.339  26.602 -33.416  1.00 46.17           H  
ATOM   4231  N   VAL A 311     -55.640  27.635 -36.154  1.00 26.45           N  
ATOM   4232  CA  VAL A 311     -56.507  26.817 -37.008  1.00 26.29           C  
ATOM   4233  C   VAL A 311     -55.750  25.533 -37.395  1.00 27.28           C  
ATOM   4234  O   VAL A 311     -54.913  25.555 -38.299  1.00 26.53           O  
ATOM   4235  CB  VAL A 311     -56.951  27.577 -38.293  1.00 31.24           C  
ATOM   4236  CG1 VAL A 311     -57.734  26.726 -39.313  1.00 31.68           C  
ATOM   4237  CG2 VAL A 311     -57.803  28.797 -37.921  1.00 30.86           C  
ATOM   4238  H   VAL A 311     -55.028  28.279 -36.639  1.00 26.45           H  
ATOM   4239  HA  VAL A 311     -57.408  26.543 -36.455  1.00 26.29           H  
ATOM   4240  HB  VAL A 311     -56.060  27.942 -38.803  1.00 31.24           H  
ATOM   4241 HG11 VAL A 311     -58.048  27.330 -40.164  1.00 31.68           H  
ATOM   4242 HG12 VAL A 311     -57.151  25.899 -39.720  1.00 31.68           H  
ATOM   4243 HG13 VAL A 311     -58.631  26.314 -38.853  1.00 31.68           H  
ATOM   4244 HG21 VAL A 311     -58.124  29.347 -38.805  1.00 30.86           H  
ATOM   4245 HG22 VAL A 311     -58.692  28.498 -37.366  1.00 30.86           H  
ATOM   4246 HG23 VAL A 311     -57.241  29.482 -37.294  1.00 30.86           H  
ATOM   4247  N   MET A 312     -56.020  24.440 -36.678  1.00 22.96           N  
ATOM   4248  CA  MET A 312     -55.379  23.142 -36.892  1.00 22.72           C  
ATOM   4249  C   MET A 312     -56.214  22.251 -37.827  1.00 29.56           C  
ATOM   4250  O   MET A 312     -55.712  21.235 -38.297  1.00 29.92           O  
ATOM   4251  CB  MET A 312     -55.255  22.420 -35.540  1.00 24.20           C  
ATOM   4252  CG  MET A 312     -54.429  23.196 -34.508  1.00 27.16           C  
ATOM   4253  SD  MET A 312     -54.380  22.391 -32.896  1.00 29.93           S  
ATOM   4254  CE  MET A 312     -53.512  23.667 -31.955  1.00 26.61           C  
ATOM   4255  H   MET A 312     -56.644  24.537 -35.889  1.00 22.96           H  
ATOM   4256  HA  MET A 312     -54.385  23.267 -37.325  1.00 22.72           H  
ATOM   4257  HB3 MET A 312     -54.777  21.452 -35.698  1.00 24.20           H  
ATOM   4258  HB2 MET A 312     -56.244  22.209 -35.130  1.00 24.20           H  
ATOM   4259  HG3 MET A 312     -54.846  24.190 -34.353  1.00 27.16           H  
ATOM   4260  HG2 MET A 312     -53.407  23.331 -34.866  1.00 27.16           H  
ATOM   4261  HE1 MET A 312     -53.275  23.290 -30.961  1.00 26.61           H  
ATOM   4262  HE2 MET A 312     -52.585  23.948 -32.453  1.00 26.61           H  
ATOM   4263  HE3 MET A 312     -54.133  24.557 -31.851  1.00 26.61           H  
ATOM   4264  N   LEU A 313     -57.463  22.627 -38.134  1.00 27.98           N  
ATOM   4265  CA  LEU A 313     -58.320  21.977 -39.120  1.00 28.38           C  
ATOM   4266  C   LEU A 313     -59.021  23.089 -39.911  1.00 35.41           C  
ATOM   4267  O   LEU A 313     -59.612  23.978 -39.296  1.00 35.93           O  
ATOM   4268  CB  LEU A 313     -59.319  21.029 -38.415  1.00 28.14           C  
ATOM   4269  CG  LEU A 313     -60.176  20.164 -39.371  1.00 32.65           C  
ATOM   4270  CD1 LEU A 313     -59.329  19.112 -40.124  1.00 32.37           C  
ATOM   4271  CD2 LEU A 313     -61.373  19.529 -38.636  1.00 32.55           C  
ATOM   4272  H   LEU A 313     -57.815  23.500 -37.768  1.00 27.98           H  
ATOM   4273  HA  LEU A 313     -57.706  21.393 -39.804  1.00 28.38           H  
ATOM   4274  HB3 LEU A 313     -59.980  21.630 -37.787  1.00 28.14           H  
ATOM   4275  HB2 LEU A 313     -58.785  20.373 -37.727  1.00 28.14           H  
ATOM   4276  HG  LEU A 313     -60.602  20.827 -40.123  1.00 32.65           H  
ATOM   4277 HD11 LEU A 313     -59.434  19.229 -41.201  1.00 32.37           H  
ATOM   4278 HD12 LEU A 313     -58.268  19.200 -39.900  1.00 32.37           H  
ATOM   4279 HD13 LEU A 313     -59.611  18.087 -39.886  1.00 32.37           H  
ATOM   4280 HD21 LEU A 313     -61.526  18.485 -38.906  1.00 32.55           H  
ATOM   4281 HD22 LEU A 313     -61.257  19.571 -37.553  1.00 32.55           H  
ATOM   4282 HD23 LEU A 313     -62.296  20.053 -38.885  1.00 32.55           H  
ATOM   4283  N   ASN A 314     -58.940  23.019 -41.251  1.00 33.59           N  
ATOM   4284  CA  ASN A 314     -59.501  23.998 -42.190  1.00 34.77           C  
ATOM   4285  C   ASN A 314     -61.044  24.072 -42.048  1.00 41.37           C  
ATOM   4286  O   ASN A 314     -61.696  23.042 -42.219  1.00 39.19           O  
ATOM   4287  CB  ASN A 314     -59.039  23.561 -43.605  1.00 35.30           C  
ATOM   4288  CG  ASN A 314     -59.639  24.342 -44.781  1.00 60.30           C  
ATOM   4289  OD1 ASN A 314     -59.925  25.533 -44.672  1.00 60.39           O  
ATOM   4290  ND2 ASN A 314     -59.810  23.671 -45.921  1.00 46.84           N  
ATOM   4291  H   ASN A 314     -58.461  22.236 -41.675  1.00 33.59           H  
ATOM   4292  HA  ASN A 314     -58.988  24.925 -41.937  1.00 34.77           H  
ATOM   4293  HB3 ASN A 314     -59.250  22.504 -43.758  1.00 35.30           H  
ATOM   4294  HB2 ASN A 314     -57.959  23.661 -43.673  1.00 35.30           H  
ATOM   4295 HD22 ASN A 314     -60.191  24.135 -46.734  1.00 46.84           H  
ATOM   4296 HD21 ASN A 314     -59.569  22.692 -45.980  1.00 46.84           H  
ATOM   4297  N   PRO A 315     -61.607  25.263 -41.731  1.00 41.49           N  
ATOM   4298  CA  PRO A 315     -63.066  25.425 -41.575  1.00 42.19           C  
ATOM   4299  C   PRO A 315     -63.880  25.321 -42.884  1.00 48.76           C  
ATOM   4300  O   PRO A 315     -65.093  25.134 -42.804  1.00 47.41           O  
ATOM   4301  CB  PRO A 315     -63.205  26.805 -40.912  1.00 43.58           C  
ATOM   4302  CG  PRO A 315     -62.001  27.586 -41.413  1.00 48.16           C  
ATOM   4303  CD  PRO A 315     -60.907  26.526 -41.481  1.00 43.66           C  
ATOM   4304  HA  PRO A 315     -63.449  24.663 -40.893  1.00 42.19           H  
ATOM   4305  HB3 PRO A 315     -63.142  26.692 -39.829  1.00 43.58           H  
ATOM   4306  HB2 PRO A 315     -64.147  27.309 -41.131  1.00 43.58           H  
ATOM   4307  HG3 PRO A 315     -61.741  28.437 -40.784  1.00 48.16           H  
ATOM   4308  HG2 PRO A 315     -62.207  27.961 -42.417  1.00 48.16           H  
ATOM   4309  HD2 PRO A 315     -60.177  26.778 -42.250  1.00 43.66           H  
ATOM   4310  HD3 PRO A 315     -60.394  26.452 -40.522  1.00 43.66           H  
ATOM   4311  N   ALA A 316     -63.212  25.426 -44.047  1.00 47.19           N  
ATOM   4312  CA  ALA A 316     -63.817  25.262 -45.367  1.00 47.78           C  
ATOM   4313  C   ALA A 316     -63.974  23.779 -45.747  1.00 53.07           C  
ATOM   4314  O   ALA A 316     -63.188  22.936 -45.312  1.00 52.14           O  
ATOM   4315  CB  ALA A 316     -62.947  25.994 -46.400  1.00 48.63           C  
ATOM   4316  H   ALA A 316     -62.213  25.572 -44.037  1.00 47.19           H  
ATOM   4317  HA  ALA A 316     -64.803  25.731 -45.359  1.00 47.78           H  
ATOM   4318  HB1 ALA A 316     -63.442  26.029 -47.370  1.00 48.63           H  
ATOM   4319  HB2 ALA A 316     -62.759  27.025 -46.097  1.00 48.63           H  
ATOM   4320  HB3 ALA A 316     -61.982  25.508 -46.538  1.00 48.63           H  
ATOM   4321  N   ASN A 317     -64.976  23.511 -46.601  1.00 50.32           N  
ATOM   4322  CA  ASN A 317     -65.302  22.190 -47.152  1.00 49.68           C  
ATOM   4323  C   ASN A 317     -64.396  21.778 -48.339  1.00 50.65           C  
ATOM   4324  O   ASN A 317     -64.612  20.710 -48.911  1.00 50.66           O  
ATOM   4325  CB  ASN A 317     -66.797  22.201 -47.573  1.00 53.13           C  
ATOM   4326  CG  ASN A 317     -67.500  20.835 -47.602  1.00 85.76           C  
ATOM   4327  OD1 ASN A 317     -66.970  19.824 -47.146  1.00 74.71           O  
ATOM   4328  ND2 ASN A 317     -68.721  20.806 -48.138  1.00 82.44           N  
ATOM   4329  H   ASN A 317     -65.566  24.269 -46.911  1.00 50.32           H  
ATOM   4330  HA  ASN A 317     -65.132  21.417 -46.400  1.00 49.68           H  
ATOM   4331  HB3 ASN A 317     -66.928  22.715 -48.527  1.00 53.13           H  
ATOM   4332  HB2 ASN A 317     -67.360  22.783 -46.841  1.00 53.13           H  
ATOM   4333 HD22 ASN A 317     -69.230  19.935 -48.183  1.00 82.44           H  
ATOM   4334 HD21 ASN A 317     -69.142  21.646 -48.506  1.00 82.44           H  
ATOM   4335  N   THR A 318     -63.412  22.620 -48.704  1.00 44.58           N  
ATOM   4336  CA  THR A 318     -62.465  22.394 -49.798  1.00 43.65           C  
ATOM   4337  C   THR A 318     -61.566  21.162 -49.553  1.00 47.16           C  
ATOM   4338  O   THR A 318     -61.114  20.931 -48.430  1.00 48.22           O  
ATOM   4339  CB  THR A 318     -61.551  23.632 -50.012  1.00 50.41           C  
ATOM   4340  OG1 THR A 318     -60.696  23.877 -48.909  1.00 53.09           O  
ATOM   4341  CG2 THR A 318     -62.333  24.916 -50.328  1.00 48.69           C  
ATOM   4342  H   THR A 318     -63.273  23.469 -48.177  1.00 44.58           H  
ATOM   4343  HA  THR A 318     -63.048  22.230 -50.707  1.00 43.65           H  
ATOM   4344  HB  THR A 318     -60.900  23.432 -50.866  1.00 50.41           H  
ATOM   4345  HG1 THR A 318     -60.114  23.120 -48.805  1.00 53.09           H  
ATOM   4346 HG21 THR A 318     -61.657  25.751 -50.511  1.00 48.69           H  
ATOM   4347 HG22 THR A 318     -62.947  24.788 -51.220  1.00 48.69           H  
ATOM   4348 HG23 THR A 318     -62.995  25.200 -49.510  1.00 48.69           H  
ATOM   4349  N   ARG A 319     -61.341  20.402 -50.635  1.00 41.29           N  
ATOM   4350  CA  ARG A 319     -60.543  19.179 -50.640  1.00 40.38           C  
ATOM   4351  C   ARG A 319     -59.044  19.501 -50.728  1.00 44.26           C  
ATOM   4352  O   ARG A 319     -58.638  20.348 -51.524  1.00 44.98           O  
ATOM   4353  CB  ARG A 319     -60.997  18.279 -51.809  1.00 38.23           C  
ATOM   4354  CG  ARG A 319     -62.453  17.803 -51.655  1.00 42.56           C  
ATOM   4355  CD  ARG A 319     -62.959  16.922 -52.811  1.00 39.91           C  
ATOM   4356  NE  ARG A 319     -64.318  16.416 -52.537  1.00 35.09           N  
ATOM   4357  CZ  ARG A 319     -64.659  15.360 -51.773  1.00 48.92           C  
ATOM   4358  NH1 ARG A 319     -63.745  14.552 -51.219  1.00 37.30           N  
ATOM   4359  NH2 ARG A 319     -65.953  15.110 -51.541  1.00 22.55           N1+
ATOM   4360  H   ARG A 319     -61.737  20.671 -51.523  1.00 41.29           H  
ATOM   4361  HA  ARG A 319     -60.730  18.641 -49.710  1.00 40.38           H  
ATOM   4362  HB3 ARG A 319     -60.347  17.406 -51.863  1.00 38.23           H  
ATOM   4363  HB2 ARG A 319     -60.876  18.803 -52.758  1.00 38.23           H  
ATOM   4364  HG3 ARG A 319     -63.079  18.695 -51.633  1.00 42.56           H  
ATOM   4365  HG2 ARG A 319     -62.601  17.307 -50.696  1.00 42.56           H  
ATOM   4366  HD3 ARG A 319     -62.252  16.139 -53.086  1.00 39.91           H  
ATOM   4367  HD2 ARG A 319     -63.070  17.550 -53.695  1.00 39.91           H  
ATOM   4368  HE  ARG A 319     -65.066  16.982 -52.911  1.00 35.09           H  
ATOM   4369 HH12 ARG A 319     -64.025  13.813 -50.584  1.00 37.30           H  
ATOM   4370 HH11 ARG A 319     -62.757  14.706 -51.384  1.00 37.30           H  
ATOM   4371 HH22 ARG A 319     -66.211  14.355 -50.918  1.00 22.55           H  
ATOM   4372 HH21 ARG A 319     -66.674  15.691 -51.941  1.00 22.55           H  
ATOM   4373  N   SER A 320     -58.260  18.784 -49.909  1.00 37.42           N  
ATOM   4374  CA  SER A 320     -56.798  18.830 -49.850  1.00 36.48           C  
ATOM   4375  C   SER A 320     -56.128  18.100 -51.036  1.00 39.63           C  
ATOM   4376  O   SER A 320     -56.817  17.573 -51.912  1.00 38.26           O  
ATOM   4377  CB  SER A 320     -56.374  18.261 -48.477  1.00 38.47           C  
ATOM   4378  OG  SER A 320     -56.619  16.872 -48.373  1.00 43.74           O  
ATOM   4379  H   SER A 320     -58.697  18.114 -49.290  1.00 37.42           H  
ATOM   4380  HA  SER A 320     -56.489  19.877 -49.892  1.00 36.48           H  
ATOM   4381  HB3 SER A 320     -56.902  18.773 -47.671  1.00 38.47           H  
ATOM   4382  HB2 SER A 320     -55.312  18.428 -48.303  1.00 38.47           H  
ATOM   4383  HG  SER A 320     -57.561  16.742 -48.223  1.00 43.74           H  
ATOM   4384  N   ILE A 321     -54.785  18.058 -51.027  1.00 37.01           N  
ATOM   4385  CA  ILE A 321     -53.952  17.298 -51.970  1.00 37.23           C  
ATOM   4386  C   ILE A 321     -54.161  15.766 -51.897  1.00 37.75           C  
ATOM   4387  O   ILE A 321     -54.024  15.102 -52.924  1.00 35.98           O  
ATOM   4388  CB  ILE A 321     -52.444  17.666 -51.796  1.00 41.47           C  
ATOM   4389  CG1 ILE A 321     -52.155  19.093 -52.319  1.00 43.53           C  
ATOM   4390  CG2 ILE A 321     -51.405  16.669 -52.363  1.00 41.59           C  
ATOM   4391  CD1 ILE A 321     -52.391  19.316 -53.822  1.00 56.92           C  
ATOM   4392  H   ILE A 321     -54.282  18.552 -50.300  1.00 37.01           H  
ATOM   4393  HA  ILE A 321     -54.269  17.592 -52.971  1.00 37.23           H  
ATOM   4394  HB  ILE A 321     -52.252  17.702 -50.722  1.00 41.47           H  
ATOM   4395 HG13 ILE A 321     -51.127  19.351 -52.079  1.00 43.53           H  
ATOM   4396 HG12 ILE A 321     -52.767  19.811 -51.776  1.00 43.53           H  
ATOM   4397 HG21 ILE A 321     -50.390  17.052 -52.246  1.00 41.59           H  
ATOM   4398 HG22 ILE A 321     -51.434  15.715 -51.840  1.00 41.59           H  
ATOM   4399 HG23 ILE A 321     -51.562  16.470 -53.423  1.00 41.59           H  
ATOM   4400 HD11 ILE A 321     -51.678  20.038 -54.221  1.00 56.92           H  
ATOM   4401 HD12 ILE A 321     -52.289  18.401 -54.403  1.00 56.92           H  
ATOM   4402 HD13 ILE A 321     -53.391  19.711 -54.002  1.00 56.92           H  
ATOM   4403  N   SER A 322     -54.560  15.248 -50.720  1.00 33.13           N  
ATOM   4404  CA  SER A 322     -55.014  13.865 -50.524  1.00 32.41           C  
ATOM   4405  C   SER A 322     -56.424  13.580 -51.094  1.00 37.78           C  
ATOM   4406  O   SER A 322     -56.829  12.418 -51.126  1.00 38.03           O  
ATOM   4407  CB  SER A 322     -54.922  13.513 -49.025  1.00 31.88           C  
ATOM   4408  OG  SER A 322     -55.985  14.049 -48.257  1.00 34.83           O  
ATOM   4409  H   SER A 322     -54.657  15.861 -49.922  1.00 33.13           H  
ATOM   4410  HA  SER A 322     -54.315  13.214 -51.054  1.00 32.41           H  
ATOM   4411  HB3 SER A 322     -53.972  13.840 -48.602  1.00 31.88           H  
ATOM   4412  HB2 SER A 322     -54.955  12.429 -48.915  1.00 31.88           H  
ATOM   4413  HG  SER A 322     -55.885  15.006 -48.205  1.00 34.83           H  
ATOM   4414  N   ASN A 323     -57.134  14.641 -51.520  1.00 33.87           N  
ATOM   4415  CA  ASN A 323     -58.508  14.683 -52.030  1.00 33.61           C  
ATOM   4416  C   ASN A 323     -59.589  14.638 -50.931  1.00 35.19           C  
ATOM   4417  O   ASN A 323     -60.757  14.831 -51.259  1.00 35.61           O  
ATOM   4418  CB  ASN A 323     -58.759  13.635 -53.149  1.00 36.35           C  
ATOM   4419  CG  ASN A 323     -59.727  14.128 -54.231  1.00 48.66           C  
ATOM   4420  OD1 ASN A 323     -60.913  13.811 -54.198  1.00 35.06           O  
ATOM   4421  ND2 ASN A 323     -59.225  14.905 -55.193  1.00 47.34           N  
ATOM   4422  H   ASN A 323     -56.695  15.550 -51.458  1.00 33.87           H  
ATOM   4423  HA  ASN A 323     -58.658  15.678 -52.451  1.00 33.61           H  
ATOM   4424  HB3 ASN A 323     -59.095  12.682 -52.737  1.00 36.35           H  
ATOM   4425  HB2 ASN A 323     -57.822  13.420 -53.666  1.00 36.35           H  
ATOM   4426 HD22 ASN A 323     -59.828  15.249 -55.927  1.00 47.34           H  
ATOM   4427 HD21 ASN A 323     -58.248  15.156 -55.197  1.00 47.34           H  
ATOM   4428  N   MET A 324     -59.214  14.436 -49.656  1.00 29.25           N  
ATOM   4429  CA  MET A 324     -60.147  14.477 -48.529  1.00 28.13           C  
ATOM   4430  C   MET A 324     -60.499  15.913 -48.125  1.00 30.99           C  
ATOM   4431  O   MET A 324     -59.622  16.779 -48.117  1.00 30.60           O  
ATOM   4432  CB  MET A 324     -59.548  13.752 -47.310  1.00 30.42           C  
ATOM   4433  CG  MET A 324     -59.284  12.259 -47.536  1.00 33.45           C  
ATOM   4434  SD  MET A 324     -58.968  11.341 -46.007  1.00 36.85           S  
ATOM   4435  CE  MET A 324     -57.462  12.165 -45.441  1.00 33.10           C  
ATOM   4436  H   MET A 324     -58.240  14.282 -49.433  1.00 29.25           H  
ATOM   4437  HA  MET A 324     -61.063  13.960 -48.816  1.00 28.13           H  
ATOM   4438  HB3 MET A 324     -60.214  13.859 -46.453  1.00 30.42           H  
ATOM   4439  HB2 MET A 324     -58.616  14.243 -47.025  1.00 30.42           H  
ATOM   4440  HG3 MET A 324     -58.438  12.120 -48.211  1.00 33.45           H  
ATOM   4441  HG2 MET A 324     -60.148  11.803 -48.019  1.00 33.45           H  
ATOM   4442  HE1 MET A 324     -57.017  11.614 -44.613  1.00 33.10           H  
ATOM   4443  HE2 MET A 324     -56.745  12.210 -46.257  1.00 33.10           H  
ATOM   4444  HE3 MET A 324     -57.673  13.180 -45.109  1.00 33.10           H  
ATOM   4445  N   THR A 325     -61.759  16.097 -47.699  1.00 27.18           N  
ATOM   4446  CA  THR A 325     -62.199  17.256 -46.920  1.00 27.91           C  
ATOM   4447  C   THR A 325     -61.736  17.127 -45.449  1.00 31.20           C  
ATOM   4448  O   THR A 325     -61.271  16.064 -45.027  1.00 30.32           O  
ATOM   4449  CB  THR A 325     -63.752  17.403 -46.946  1.00 34.57           C  
ATOM   4450  OG1 THR A 325     -64.430  16.498 -46.094  1.00 37.45           O  
ATOM   4451  CG2 THR A 325     -64.375  17.346 -48.347  1.00 35.17           C  
ATOM   4452  H   THR A 325     -62.414  15.329 -47.739  1.00 27.18           H  
ATOM   4453  HA  THR A 325     -61.757  18.160 -47.343  1.00 27.91           H  
ATOM   4454  HB  THR A 325     -63.985  18.395 -46.556  1.00 34.57           H  
ATOM   4455  HG1 THR A 325     -65.373  16.570 -46.266  1.00 37.45           H  
ATOM   4456 HG21 THR A 325     -65.446  17.543 -48.309  1.00 35.17           H  
ATOM   4457 HG22 THR A 325     -63.930  18.100 -48.996  1.00 35.17           H  
ATOM   4458 HG23 THR A 325     -64.235  16.372 -48.815  1.00 35.17           H  
ATOM   4459  N   SER A 326     -61.900  18.218 -44.686  1.00 29.39           N  
ATOM   4460  CA  SER A 326     -61.625  18.291 -43.249  1.00 30.48           C  
ATOM   4461  C   SER A 326     -62.439  17.293 -42.404  1.00 37.43           C  
ATOM   4462  O   SER A 326     -61.903  16.731 -41.448  1.00 38.88           O  
ATOM   4463  CB  SER A 326     -61.901  19.727 -42.784  1.00 31.56           C  
ATOM   4464  OG  SER A 326     -60.856  20.562 -43.220  1.00 38.70           O  
ATOM   4465  H   SER A 326     -62.267  19.063 -45.100  1.00 29.39           H  
ATOM   4466  HA  SER A 326     -60.569  18.057 -43.091  1.00 30.48           H  
ATOM   4467  HB3 SER A 326     -61.953  19.787 -41.697  1.00 31.56           H  
ATOM   4468  HB2 SER A 326     -62.853  20.099 -43.166  1.00 31.56           H  
ATOM   4469  HG  SER A 326     -61.066  21.464 -42.954  1.00 38.70           H  
ATOM   4470  N   GLN A 327     -63.705  17.081 -42.800  1.00 34.60           N  
ATOM   4471  CA  GLN A 327     -64.639  16.136 -42.195  1.00 34.61           C  
ATOM   4472  C   GLN A 327     -64.224  14.681 -42.461  1.00 35.80           C  
ATOM   4473  O   GLN A 327     -64.227  13.886 -41.525  1.00 35.56           O  
ATOM   4474  CB  GLN A 327     -66.072  16.382 -42.719  1.00 36.72           C  
ATOM   4475  CG  GLN A 327     -66.620  17.809 -42.494  1.00 66.74           C  
ATOM   4476  CD  GLN A 327     -66.492  18.702 -43.734  1.00 90.89           C  
ATOM   4477  OE1 GLN A 327     -65.389  19.023 -44.173  1.00 91.81           O  
ATOM   4478  NE2 GLN A 327     -67.625  19.112 -44.305  1.00 76.98           N  
ATOM   4479  H   GLN A 327     -64.064  17.599 -43.592  1.00 34.60           H  
ATOM   4480  HA  GLN A 327     -64.633  16.299 -41.115  1.00 34.61           H  
ATOM   4481  HB3 GLN A 327     -66.736  15.686 -42.204  1.00 36.72           H  
ATOM   4482  HB2 GLN A 327     -66.147  16.111 -43.774  1.00 36.72           H  
ATOM   4483  HG3 GLN A 327     -66.128  18.286 -41.645  1.00 66.74           H  
ATOM   4484  HG2 GLN A 327     -67.675  17.740 -42.226  1.00 66.74           H  
ATOM   4485 HE22 GLN A 327     -67.583  19.669 -45.148  1.00 76.98           H  
ATOM   4486 HE21 GLN A 327     -68.521  18.840 -43.930  1.00 76.98           H  
ATOM   4487  N   GLU A 328     -63.846  14.374 -43.715  1.00 31.37           N  
ATOM   4488  CA  GLU A 328     -63.413  13.046 -44.157  1.00 29.67           C  
ATOM   4489  C   GLU A 328     -62.132  12.531 -43.480  1.00 34.18           C  
ATOM   4490  O   GLU A 328     -62.013  11.318 -43.305  1.00 34.62           O  
ATOM   4491  CB  GLU A 328     -63.271  13.023 -45.689  1.00 30.25           C  
ATOM   4492  CG  GLU A 328     -64.630  13.080 -46.423  1.00 39.54           C  
ATOM   4493  CD  GLU A 328     -64.540  13.056 -47.957  1.00 50.60           C  
ATOM   4494  OE1 GLU A 328     -63.463  12.718 -48.497  1.00 41.23           O  
ATOM   4495  OE2 GLU A 328     -65.572  13.379 -48.585  1.00 55.75           O1-
ATOM   4496  H   GLU A 328     -63.866  15.092 -44.427  1.00 31.37           H  
ATOM   4497  HA  GLU A 328     -64.203  12.345 -43.885  1.00 29.67           H  
ATOM   4498  HB3 GLU A 328     -62.721  12.134 -45.995  1.00 30.25           H  
ATOM   4499  HB2 GLU A 328     -62.663  13.872 -46.004  1.00 30.25           H  
ATOM   4500  HG3 GLU A 328     -65.183  13.968 -46.115  1.00 39.54           H  
ATOM   4501  HG2 GLU A 328     -65.239  12.229 -46.114  1.00 39.54           H  
ATOM   4502  N   PHE A 329     -61.226  13.440 -43.075  1.00 29.26           N  
ATOM   4503  CA  PHE A 329     -60.081  13.108 -42.227  1.00 27.26           C  
ATOM   4504  C   PHE A 329     -60.497  12.680 -40.808  1.00 30.19           C  
ATOM   4505  O   PHE A 329     -60.042  11.636 -40.343  1.00 29.74           O  
ATOM   4506  CB  PHE A 329     -59.032  14.245 -42.235  1.00 27.84           C  
ATOM   4507  CG  PHE A 329     -57.917  14.064 -41.215  1.00 28.06           C  
ATOM   4508  CD1 PHE A 329     -56.937  13.070 -41.421  1.00 29.41           C  
ATOM   4509  CD2 PHE A 329     -57.988  14.705 -39.958  1.00 29.66           C  
ATOM   4510  CE1 PHE A 329     -56.049  12.749 -40.405  1.00 30.11           C  
ATOM   4511  CE2 PHE A 329     -57.082  14.374 -38.960  1.00 31.43           C  
ATOM   4512  CZ  PHE A 329     -56.114  13.407 -39.186  1.00 28.89           C  
ATOM   4513  H   PHE A 329     -61.377  14.420 -43.274  1.00 29.26           H  
ATOM   4514  HA  PHE A 329     -59.593  12.240 -42.676  1.00 27.26           H  
ATOM   4515  HB3 PHE A 329     -59.509  15.214 -42.082  1.00 27.84           H  
ATOM   4516  HB2 PHE A 329     -58.577  14.285 -43.223  1.00 27.84           H  
ATOM   4517  HD1 PHE A 329     -56.899  12.528 -42.354  1.00 29.41           H  
ATOM   4518  HD2 PHE A 329     -58.765  15.429 -39.759  1.00 29.66           H  
ATOM   4519  HE1 PHE A 329     -55.315  11.973 -40.553  1.00 30.11           H  
ATOM   4520  HE2 PHE A 329     -57.140  14.853 -37.994  1.00 31.43           H  
ATOM   4521  HZ  PHE A 329     -55.417  13.154 -38.404  1.00 28.89           H  
ATOM   4522  N   VAL A 330     -61.356  13.490 -40.164  1.00 29.02           N  
ATOM   4523  CA  VAL A 330     -61.880  13.270 -38.812  1.00 30.52           C  
ATOM   4524  C   VAL A 330     -62.697  11.968 -38.681  1.00 39.70           C  
ATOM   4525  O   VAL A 330     -62.511  11.250 -37.699  1.00 41.44           O  
ATOM   4526  CB  VAL A 330     -62.718  14.499 -38.341  1.00 33.77           C  
ATOM   4527  CG1 VAL A 330     -63.697  14.265 -37.169  1.00 33.50           C  
ATOM   4528  CG2 VAL A 330     -61.787  15.678 -38.007  1.00 33.20           C  
ATOM   4529  H   VAL A 330     -61.685  14.324 -40.630  1.00 29.02           H  
ATOM   4530  HA  VAL A 330     -61.017  13.171 -38.151  1.00 30.52           H  
ATOM   4531  HB  VAL A 330     -63.331  14.824 -39.182  1.00 33.77           H  
ATOM   4532 HG11 VAL A 330     -64.162  15.201 -36.856  1.00 33.50           H  
ATOM   4533 HG12 VAL A 330     -64.511  13.593 -37.442  1.00 33.50           H  
ATOM   4534 HG13 VAL A 330     -63.192  13.847 -36.300  1.00 33.50           H  
ATOM   4535 HG21 VAL A 330     -62.358  16.561 -37.721  1.00 33.20           H  
ATOM   4536 HG22 VAL A 330     -61.119  15.434 -37.180  1.00 33.20           H  
ATOM   4537 HG23 VAL A 330     -61.168  15.953 -38.861  1.00 33.20           H  
ATOM   4538  N   GLU A 331     -63.534  11.670 -39.690  1.00 36.02           N  
ATOM   4539  CA  GLU A 331     -64.312  10.435 -39.823  1.00 35.34           C  
ATOM   4540  C   GLU A 331     -63.436   9.173 -39.866  1.00 35.64           C  
ATOM   4541  O   GLU A 331     -63.718   8.228 -39.132  1.00 35.97           O  
ATOM   4542  CB  GLU A 331     -65.192  10.512 -41.086  1.00 37.29           C  
ATOM   4543  CG  GLU A 331     -66.366  11.510 -40.968  1.00 53.03           C  
ATOM   4544  CD  GLU A 331     -67.074  11.845 -42.294  1.00 76.90           C  
ATOM   4545  OE1 GLU A 331     -66.827  11.153 -43.309  1.00 66.41           O  
ATOM   4546  OE2 GLU A 331     -67.869  12.810 -42.269  1.00 79.46           O1-
ATOM   4547  H   GLU A 331     -63.640  12.335 -40.446  1.00 36.02           H  
ATOM   4548  HA  GLU A 331     -64.962  10.354 -38.950  1.00 35.34           H  
ATOM   4549  HB3 GLU A 331     -65.586   9.525 -41.330  1.00 37.29           H  
ATOM   4550  HB2 GLU A 331     -64.556  10.797 -41.927  1.00 37.29           H  
ATOM   4551  HG3 GLU A 331     -66.030  12.439 -40.509  1.00 53.03           H  
ATOM   4552  HG2 GLU A 331     -67.110  11.100 -40.284  1.00 53.03           H  
ATOM   4553  N   LYS A 332     -62.382   9.193 -40.701  1.00 30.51           N  
ATOM   4554  CA  LYS A 332     -61.419   8.099 -40.826  1.00 29.93           C  
ATOM   4555  C   LYS A 332     -60.524   7.936 -39.590  1.00 35.49           C  
ATOM   4556  O   LYS A 332     -60.229   6.799 -39.230  1.00 34.97           O  
ATOM   4557  CB  LYS A 332     -60.573   8.278 -42.099  1.00 31.34           C  
ATOM   4558  CG  LYS A 332     -61.369   8.038 -43.392  1.00 40.74           C  
ATOM   4559  CD  LYS A 332     -60.485   8.183 -44.641  1.00 47.58           C  
ATOM   4560  CE  LYS A 332     -61.251   8.144 -45.976  1.00 57.29           C  
ATOM   4561  NZ  LYS A 332     -62.073   9.350 -46.193  1.00 69.45           N1+
ATOM   4562  H   LYS A 332     -62.208  10.012 -41.269  1.00 30.51           H  
ATOM   4563  HA  LYS A 332     -61.985   7.172 -40.932  1.00 29.93           H  
ATOM   4564  HB3 LYS A 332     -59.744   7.567 -42.085  1.00 31.34           H  
ATOM   4565  HB2 LYS A 332     -60.119   9.270 -42.111  1.00 31.34           H  
ATOM   4566  HG3 LYS A 332     -62.211   8.728 -43.435  1.00 40.74           H  
ATOM   4567  HG2 LYS A 332     -61.802   7.037 -43.374  1.00 40.74           H  
ATOM   4568  HD3 LYS A 332     -59.753   7.374 -44.643  1.00 47.58           H  
ATOM   4569  HD2 LYS A 332     -59.899   9.097 -44.564  1.00 47.58           H  
ATOM   4570  HE3 LYS A 332     -61.885   7.258 -46.028  1.00 57.29           H  
ATOM   4571  HE2 LYS A 332     -60.540   8.075 -46.800  1.00 57.29           H  
ATOM   4572  HZ1 LYS A 332     -61.475  10.165 -46.188  1.00 69.45           H  
ATOM   4573  HZ2 LYS A 332     -62.546   9.289 -47.084  1.00 69.45           H  
ATOM   4574  HZ3 LYS A 332     -62.755   9.435 -45.453  1.00 69.45           H  
ATOM   4575  N   LEU A 333     -60.129   9.051 -38.950  1.00 33.49           N  
ATOM   4576  CA  LEU A 333     -59.293   9.046 -37.749  1.00 32.65           C  
ATOM   4577  C   LEU A 333     -60.018   8.457 -36.527  1.00 38.25           C  
ATOM   4578  O   LEU A 333     -59.382   7.734 -35.764  1.00 38.02           O  
ATOM   4579  CB  LEU A 333     -58.750  10.466 -37.473  1.00 31.70           C  
ATOM   4580  CG  LEU A 333     -57.675  10.542 -36.363  1.00 33.62           C  
ATOM   4581  CD1 LEU A 333     -56.450   9.659 -36.673  1.00 32.93           C  
ATOM   4582  CD2 LEU A 333     -57.277  12.001 -36.081  1.00 32.81           C  
ATOM   4583  H   LEU A 333     -60.390   9.959 -39.313  1.00 33.49           H  
ATOM   4584  HA  LEU A 333     -58.449   8.390 -37.968  1.00 32.65           H  
ATOM   4585  HB3 LEU A 333     -59.585  11.123 -37.221  1.00 31.70           H  
ATOM   4586  HB2 LEU A 333     -58.320  10.875 -38.388  1.00 31.70           H  
ATOM   4587  HG  LEU A 333     -58.112  10.168 -35.438  1.00 33.62           H  
ATOM   4588 HD11 LEU A 333     -55.515  10.131 -36.381  1.00 32.93           H  
ATOM   4589 HD12 LEU A 333     -56.514   8.716 -36.129  1.00 32.93           H  
ATOM   4590 HD13 LEU A 333     -56.368   9.423 -37.733  1.00 32.93           H  
ATOM   4591 HD21 LEU A 333     -57.225  12.193 -35.009  1.00 32.81           H  
ATOM   4592 HD22 LEU A 333     -56.302  12.238 -36.500  1.00 32.81           H  
ATOM   4593 HD23 LEU A 333     -57.987  12.712 -36.504  1.00 32.81           H  
ATOM   4594  N   THR A 334     -61.329   8.733 -36.402  1.00 35.83           N  
ATOM   4595  CA  THR A 334     -62.222   8.173 -35.381  1.00 36.48           C  
ATOM   4596  C   THR A 334     -62.382   6.639 -35.497  1.00 43.05           C  
ATOM   4597  O   THR A 334     -62.489   5.969 -34.471  1.00 42.92           O  
ATOM   4598  CB  THR A 334     -63.634   8.819 -35.456  1.00 45.25           C  
ATOM   4599  OG1 THR A 334     -63.520  10.211 -35.238  1.00 42.45           O  
ATOM   4600  CG2 THR A 334     -64.675   8.285 -34.454  1.00 41.70           C  
ATOM   4601  H   THR A 334     -61.766   9.343 -37.080  1.00 35.83           H  
ATOM   4602  HA  THR A 334     -61.794   8.400 -34.403  1.00 36.48           H  
ATOM   4603  HB  THR A 334     -64.034   8.693 -36.463  1.00 45.25           H  
ATOM   4604  HG1 THR A 334     -63.072  10.606 -35.994  1.00 42.45           H  
ATOM   4605 HG21 THR A 334     -65.585   8.886 -34.477  1.00 41.70           H  
ATOM   4606 HG22 THR A 334     -64.969   7.260 -34.678  1.00 41.70           H  
ATOM   4607 HG23 THR A 334     -64.289   8.309 -33.435  1.00 41.70           H  
ATOM   4608  N   LYS A 335     -62.356   6.116 -36.736  1.00 41.37           N  
ATOM   4609  CA  LYS A 335     -62.452   4.687 -37.051  1.00 42.16           C  
ATOM   4610  C   LYS A 335     -61.147   3.910 -36.779  1.00 46.47           C  
ATOM   4611  O   LYS A 335     -61.223   2.713 -36.507  1.00 47.04           O  
ATOM   4612  CB  LYS A 335     -62.915   4.529 -38.514  1.00 45.23           C  
ATOM   4613  CG  LYS A 335     -64.360   5.014 -38.743  1.00 64.28           C  
ATOM   4614  CD  LYS A 335     -64.702   5.217 -40.227  1.00 79.18           C  
ATOM   4615  CE  LYS A 335     -66.075   5.884 -40.419  1.00 90.69           C  
ATOM   4616  NZ  LYS A 335     -66.361   6.159 -41.838  1.00 97.70           N1+
ATOM   4617  H   LYS A 335     -62.256   6.735 -37.528  1.00 41.37           H  
ATOM   4618  HA  LYS A 335     -63.221   4.253 -36.408  1.00 42.16           H  
ATOM   4619  HB3 LYS A 335     -62.851   3.484 -38.821  1.00 45.23           H  
ATOM   4620  HB2 LYS A 335     -62.232   5.075 -39.166  1.00 45.23           H  
ATOM   4621  HG3 LYS A 335     -64.534   5.946 -38.207  1.00 64.28           H  
ATOM   4622  HG2 LYS A 335     -65.052   4.293 -38.307  1.00 64.28           H  
ATOM   4623  HD3 LYS A 335     -64.685   4.250 -40.733  1.00 79.18           H  
ATOM   4624  HD2 LYS A 335     -63.927   5.823 -40.698  1.00 79.18           H  
ATOM   4625  HE3 LYS A 335     -66.112   6.830 -39.877  1.00 90.69           H  
ATOM   4626  HE2 LYS A 335     -66.864   5.250 -40.013  1.00 90.69           H  
ATOM   4627  HZ1 LYS A 335     -66.363   5.293 -42.358  1.00 97.70           H  
ATOM   4628  HZ2 LYS A 335     -67.266   6.601 -41.919  1.00 97.70           H  
ATOM   4629  HZ3 LYS A 335     -65.655   6.776 -42.213  1.00 97.70           H  
ATOM   4630  N   ARG A 336     -59.990   4.595 -36.825  1.00 41.53           N  
ATOM   4631  CA  ARG A 336     -58.680   4.052 -36.439  1.00 40.14           C  
ATOM   4632  C   ARG A 336     -58.419   4.158 -34.922  1.00 43.22           C  
ATOM   4633  O   ARG A 336     -57.529   3.472 -34.419  1.00 42.83           O  
ATOM   4634  CB  ARG A 336     -57.566   4.790 -37.213  1.00 38.56           C  
ATOM   4635  CG  ARG A 336     -57.673   4.655 -38.745  1.00 43.01           C  
ATOM   4636  CD  ARG A 336     -56.584   5.425 -39.514  1.00 45.81           C  
ATOM   4637  NE  ARG A 336     -55.277   4.743 -39.472  1.00 47.69           N  
ATOM   4638  CZ  ARG A 336     -54.730   3.982 -40.439  1.00 51.86           C  
ATOM   4639  NH1 ARG A 336     -55.324   3.797 -41.628  1.00 30.18           N  
ATOM   4640  NH2 ARG A 336     -53.555   3.386 -40.211  1.00 39.38           N1+
ATOM   4641  H   ARG A 336     -60.008   5.575 -37.072  1.00 41.53           H  
ATOM   4642  HA  ARG A 336     -58.636   2.994 -36.705  1.00 40.14           H  
ATOM   4643  HB3 ARG A 336     -56.593   4.413 -36.894  1.00 38.56           H  
ATOM   4644  HB2 ARG A 336     -57.583   5.848 -36.946  1.00 38.56           H  
ATOM   4645  HG3 ARG A 336     -58.657   4.905 -39.132  1.00 43.01           H  
ATOM   4646  HG2 ARG A 336     -57.558   3.591 -38.956  1.00 43.01           H  
ATOM   4647  HD3 ARG A 336     -56.397   6.363 -38.989  1.00 45.81           H  
ATOM   4648  HD2 ARG A 336     -56.911   5.717 -40.512  1.00 45.81           H  
ATOM   4649  HE  ARG A 336     -54.760   4.853 -38.611  1.00 47.69           H  
ATOM   4650 HH12 ARG A 336     -54.867   3.251 -42.352  1.00 30.18           H  
ATOM   4651 HH11 ARG A 336     -56.213   4.229 -41.826  1.00 30.18           H  
ATOM   4652 HH22 ARG A 336     -53.123   2.826 -40.939  1.00 39.38           H  
ATOM   4653 HH21 ARG A 336     -53.080   3.491 -39.325  1.00 39.38           H  
ATOM   4654  N   LEU A 337     -59.182   5.020 -34.232  1.00 39.68           N  
ATOM   4655  CA  LEU A 337     -59.084   5.312 -32.805  1.00 40.54           C  
ATOM   4656  C   LEU A 337     -59.727   4.196 -31.962  1.00 48.38           C  
ATOM   4657  O   LEU A 337     -60.801   3.707 -32.313  1.00 47.99           O  
ATOM   4658  CB  LEU A 337     -59.774   6.677 -32.556  1.00 40.44           C  
ATOM   4659  CG  LEU A 337     -58.885   7.764 -31.924  1.00 45.16           C  
ATOM   4660  CD1 LEU A 337     -57.629   8.080 -32.767  1.00 44.94           C  
ATOM   4661  CD2 LEU A 337     -59.711   9.036 -31.671  1.00 45.64           C  
ATOM   4662  H   LEU A 337     -59.897   5.535 -34.727  1.00 39.68           H  
ATOM   4663  HA  LEU A 337     -58.026   5.377 -32.543  1.00 40.54           H  
ATOM   4664  HB3 LEU A 337     -60.666   6.543 -31.948  1.00 40.44           H  
ATOM   4665  HB2 LEU A 337     -60.165   7.074 -33.488  1.00 40.44           H  
ATOM   4666  HG  LEU A 337     -58.550   7.395 -30.954  1.00 45.16           H  
ATOM   4667 HD11 LEU A 337     -57.569   9.134 -33.041  1.00 44.94           H  
ATOM   4668 HD12 LEU A 337     -56.722   7.838 -32.213  1.00 44.94           H  
ATOM   4669 HD13 LEU A 337     -57.599   7.514 -33.698  1.00 44.94           H  
ATOM   4670 HD21 LEU A 337     -59.076   9.878 -31.405  1.00 45.64           H  
ATOM   4671 HD22 LEU A 337     -60.293   9.320 -32.548  1.00 45.64           H  
ATOM   4672 HD23 LEU A 337     -60.410   8.894 -30.848  1.00 45.64           H  
ATOM   4673  N   LYS A 338     -59.063   3.844 -30.848  1.00 48.55           N  
ATOM   4674  CA  LYS A 338     -59.529   2.844 -29.879  1.00 49.25           C  
ATOM   4675  C   LYS A 338     -60.507   3.421 -28.836  1.00 52.24           C  
ATOM   4676  O   LYS A 338     -61.244   2.653 -28.219  1.00 53.28           O  
ATOM   4677  CB  LYS A 338     -58.308   2.221 -29.171  1.00 52.59           C  
ATOM   4678  CG  LYS A 338     -57.392   1.421 -30.114  1.00 68.79           C  
ATOM   4679  CD  LYS A 338     -56.215   0.770 -29.374  1.00 82.01           C  
ATOM   4680  CE  LYS A 338     -55.299  -0.026 -30.317  1.00 90.44           C  
ATOM   4681  NZ  LYS A 338     -54.175  -0.646 -29.593  1.00 96.36           N1+
ATOM   4682  H   LYS A 338     -58.186   4.295 -30.633  1.00 48.55           H  
ATOM   4683  HA  LYS A 338     -60.055   2.051 -30.413  1.00 49.25           H  
ATOM   4684  HB3 LYS A 338     -58.654   1.549 -28.384  1.00 52.59           H  
ATOM   4685  HB2 LYS A 338     -57.731   3.001 -28.671  1.00 52.59           H  
ATOM   4686  HG3 LYS A 338     -57.007   2.074 -30.898  1.00 68.79           H  
ATOM   4687  HG2 LYS A 338     -57.977   0.651 -30.618  1.00 68.79           H  
ATOM   4688  HD3 LYS A 338     -56.603   0.114 -28.593  1.00 82.01           H  
ATOM   4689  HD2 LYS A 338     -55.640   1.546 -28.865  1.00 82.01           H  
ATOM   4690  HE3 LYS A 338     -54.896   0.627 -31.092  1.00 90.44           H  
ATOM   4691  HE2 LYS A 338     -55.865  -0.810 -30.820  1.00 90.44           H  
ATOM   4692  HZ1 LYS A 338     -54.532  -1.279 -28.892  1.00 96.36           H  
ATOM   4693  HZ2 LYS A 338     -53.596  -1.159 -30.244  1.00 96.36           H  
ATOM   4694  HZ3 LYS A 338     -53.622   0.072 -29.148  1.00 96.36           H  
ATOM   4695  N   ARG A 339     -60.484   4.750 -28.658  1.00 46.15           N  
ATOM   4696  CA  ARG A 339     -61.336   5.523 -27.755  1.00 45.47           C  
ATOM   4697  C   ARG A 339     -62.015   6.648 -28.552  1.00 48.90           C  
ATOM   4698  O   ARG A 339     -61.657   6.892 -29.703  1.00 47.31           O  
ATOM   4699  CB  ARG A 339     -60.455   6.109 -26.629  1.00 45.43           C  
ATOM   4700  CG  ARG A 339     -59.931   5.061 -25.634  1.00 59.09           C  
ATOM   4701  CD  ARG A 339     -58.970   5.676 -24.605  1.00 77.43           C  
ATOM   4702  NE  ARG A 339     -58.685   4.750 -23.495  1.00 91.31           N  
ATOM   4703  CZ  ARG A 339     -58.165   5.060 -22.291  1.00104.53           C  
ATOM   4704  NH1 ARG A 339     -57.811   6.313 -21.963  1.00 92.74           N  
ATOM   4705  NH2 ARG A 339     -57.996   4.084 -21.390  1.00 87.16           N1+
ATOM   4706  H   ARG A 339     -59.868   5.304 -29.235  1.00 46.15           H  
ATOM   4707  HA  ARG A 339     -62.124   4.902 -27.323  1.00 45.47           H  
ATOM   4708  HB3 ARG A 339     -61.024   6.847 -26.063  1.00 45.43           H  
ATOM   4709  HB2 ARG A 339     -59.613   6.649 -27.060  1.00 45.43           H  
ATOM   4710  HG3 ARG A 339     -59.363   4.335 -26.216  1.00 59.09           H  
ATOM   4711  HG2 ARG A 339     -60.741   4.505 -25.159  1.00 59.09           H  
ATOM   4712  HD3 ARG A 339     -59.290   6.666 -24.287  1.00 77.43           H  
ATOM   4713  HD2 ARG A 339     -58.003   5.810 -25.090  1.00 77.43           H  
ATOM   4714  HE  ARG A 339     -58.944   3.789 -23.663  1.00 91.31           H  
ATOM   4715 HH12 ARG A 339     -57.441   6.524 -21.049  1.00 92.74           H  
ATOM   4716 HH11 ARG A 339     -57.969   7.064 -22.620  1.00 92.74           H  
ATOM   4717 HH22 ARG A 339     -57.620   4.292 -20.477  1.00 87.16           H  
ATOM   4718 HH21 ARG A 339     -58.269   3.137 -21.607  1.00 87.16           H  
ATOM   4719  N   HIS A 340     -62.980   7.333 -27.917  1.00 47.10           N  
ATOM   4720  CA  HIS A 340     -63.668   8.504 -28.473  1.00 48.82           C  
ATOM   4721  C   HIS A 340     -62.687   9.675 -28.723  1.00 51.94           C  
ATOM   4722  O   HIS A 340     -61.777   9.844 -27.912  1.00 50.74           O  
ATOM   4723  CB  HIS A 340     -64.770   8.944 -27.492  1.00 50.93           C  
ATOM   4724  CG  HIS A 340     -65.825   7.897 -27.233  1.00 55.91           C  
ATOM   4725  ND1 HIS A 340     -65.675   6.898 -26.264  1.00 58.57           N  
ATOM   4726  CD2 HIS A 340     -67.040   7.726 -27.864  1.00 58.33           C  
ATOM   4727  CE1 HIS A 340     -66.783   6.174 -26.347  1.00 58.06           C  
ATOM   4728  NE2 HIS A 340     -67.627   6.619 -27.279  1.00 58.29           N  
ATOM   4729  H   HIS A 340     -63.241   7.077 -26.974  1.00 47.10           H  
ATOM   4730  HA  HIS A 340     -64.144   8.169 -29.393  1.00 48.82           H  
ATOM   4731  HB3 HIS A 340     -65.273   9.828 -27.883  1.00 50.93           H  
ATOM   4732  HB2 HIS A 340     -64.335   9.238 -26.535  1.00 50.93           H  
ATOM   4733  HD2 HIS A 340     -67.514   8.285 -28.658  1.00 58.33           H  
ATOM   4734  HE1 HIS A 340     -66.980   5.314 -25.725  1.00 58.06           H  
ATOM   4735  HE2 HIS A 340     -68.527   6.222 -27.511  1.00 58.29           H  
ATOM   4736  N   PRO A 341     -62.869  10.463 -29.812  1.00 47.82           N  
ATOM   4737  CA  PRO A 341     -62.053  11.666 -30.107  1.00 47.50           C  
ATOM   4738  C   PRO A 341     -61.837  12.678 -28.965  1.00 51.97           C  
ATOM   4739  O   PRO A 341     -60.758  13.263 -28.890  1.00 52.27           O  
ATOM   4740  CB  PRO A 341     -62.792  12.320 -31.282  1.00 49.24           C  
ATOM   4741  CG  PRO A 341     -63.425  11.156 -32.014  1.00 53.55           C  
ATOM   4742  CD  PRO A 341     -63.842  10.226 -30.882  1.00 49.05           C  
ATOM   4743  HA  PRO A 341     -61.078  11.315 -30.448  1.00 47.50           H  
ATOM   4744  HB3 PRO A 341     -62.133  12.902 -31.921  1.00 49.24           H  
ATOM   4745  HB2 PRO A 341     -63.576  12.991 -30.924  1.00 49.24           H  
ATOM   4746  HG3 PRO A 341     -62.666  10.665 -32.625  1.00 53.55           H  
ATOM   4747  HG2 PRO A 341     -64.250  11.445 -32.666  1.00 53.55           H  
ATOM   4748  HD2 PRO A 341     -64.840  10.477 -30.520  1.00 49.05           H  
ATOM   4749  HD3 PRO A 341     -63.846   9.197 -31.241  1.00 49.05           H  
ATOM   4750  N   GLU A 342     -62.852  12.843 -28.099  1.00 47.62           N  
ATOM   4751  CA  GLU A 342     -62.832  13.714 -26.921  1.00 47.14           C  
ATOM   4752  C   GLU A 342     -61.925  13.165 -25.803  1.00 45.99           C  
ATOM   4753  O   GLU A 342     -61.234  13.946 -25.150  1.00 44.91           O  
ATOM   4754  CB  GLU A 342     -64.268  13.922 -26.378  1.00 49.19           C  
ATOM   4755  CG  GLU A 342     -65.346  14.251 -27.441  1.00 65.12           C  
ATOM   4756  CD  GLU A 342     -66.023  13.015 -28.058  1.00 83.86           C  
ATOM   4757  OE1 GLU A 342     -66.583  12.207 -27.284  1.00 83.99           O  
ATOM   4758  OE2 GLU A 342     -65.964  12.890 -29.301  1.00 56.29           O1-
ATOM   4759  H   GLU A 342     -63.719  12.349 -28.261  1.00 47.62           H  
ATOM   4760  HA  GLU A 342     -62.440  14.684 -27.234  1.00 47.14           H  
ATOM   4761  HB3 GLU A 342     -64.238  14.756 -25.675  1.00 49.19           H  
ATOM   4762  HB2 GLU A 342     -64.572  13.066 -25.774  1.00 49.19           H  
ATOM   4763  HG3 GLU A 342     -64.923  14.891 -28.217  1.00 65.12           H  
ATOM   4764  HG2 GLU A 342     -66.133  14.842 -26.971  1.00 65.12           H  
ATOM   4765  N   GLU A 343     -61.950  11.834 -25.615  1.00 40.31           N  
ATOM   4766  CA  GLU A 343     -61.156  11.096 -24.632  1.00 39.54           C  
ATOM   4767  C   GLU A 343     -59.687  10.925 -25.070  1.00 39.52           C  
ATOM   4768  O   GLU A 343     -58.801  10.922 -24.215  1.00 40.16           O  
ATOM   4769  CB  GLU A 343     -61.851   9.737 -24.383  1.00 41.45           C  
ATOM   4770  CG  GLU A 343     -61.204   8.856 -23.288  1.00 58.55           C  
ATOM   4771  CD  GLU A 343     -61.863   7.483 -23.066  1.00 92.75           C  
ATOM   4772  OE1 GLU A 343     -62.775   7.107 -23.837  1.00 88.09           O  
ATOM   4773  OE2 GLU A 343     -61.412   6.803 -22.117  1.00 91.26           O1-
ATOM   4774  H   GLU A 343     -62.539  11.270 -26.211  1.00 40.31           H  
ATOM   4775  HA  GLU A 343     -61.163  11.658 -23.696  1.00 39.54           H  
ATOM   4776  HB3 GLU A 343     -61.880   9.181 -25.322  1.00 41.45           H  
ATOM   4777  HB2 GLU A 343     -62.893   9.920 -24.116  1.00 41.45           H  
ATOM   4778  HG3 GLU A 343     -61.216   9.401 -22.343  1.00 58.55           H  
ATOM   4779  HG2 GLU A 343     -60.156   8.676 -23.521  1.00 58.55           H  
ATOM   4780  N   THR A 344     -59.463  10.783 -26.387  1.00 32.74           N  
ATOM   4781  CA  THR A 344     -58.153  10.578 -26.999  1.00 31.10           C  
ATOM   4782  C   THR A 344     -57.375  11.903 -27.093  1.00 30.02           C  
ATOM   4783  O   THR A 344     -57.918  12.896 -27.580  1.00 28.00           O  
ATOM   4784  CB  THR A 344     -58.284  10.005 -28.435  1.00 43.91           C  
ATOM   4785  OG1 THR A 344     -59.072   8.833 -28.404  1.00 47.78           O  
ATOM   4786  CG2 THR A 344     -56.947   9.610 -29.082  1.00 42.39           C  
ATOM   4787  H   THR A 344     -60.250  10.811 -27.021  1.00 32.74           H  
ATOM   4788  HA  THR A 344     -57.590   9.868 -26.389  1.00 31.10           H  
ATOM   4789  HB  THR A 344     -58.794  10.727 -29.077  1.00 43.91           H  
ATOM   4790  HG1 THR A 344     -59.969   9.075 -28.151  1.00 47.78           H  
ATOM   4791 HG21 THR A 344     -57.089   9.250 -30.100  1.00 42.39           H  
ATOM   4792 HG22 THR A 344     -56.244  10.440 -29.131  1.00 42.39           H  
ATOM   4793 HG23 THR A 344     -56.477   8.808 -28.517  1.00 42.39           H  
ATOM   4794  N   GLY A 345     -56.113  11.885 -26.635  1.00 23.69           N  
ATOM   4795  CA  GLY A 345     -55.242  13.057 -26.626  1.00 21.81           C  
ATOM   4796  C   GLY A 345     -54.692  13.343 -28.030  1.00 23.13           C  
ATOM   4797  O   GLY A 345     -54.361  12.424 -28.781  1.00 21.45           O  
ATOM   4798  H   GLY A 345     -55.731  11.027 -26.258  1.00 23.69           H  
ATOM   4799  HA3 GLY A 345     -54.409  12.867 -25.950  1.00 21.81           H  
ATOM   4800  HA2 GLY A 345     -55.778  13.923 -26.233  1.00 21.81           H  
ATOM   4801  N   GLY A 346     -54.543  14.639 -28.345  1.00 19.52           N  
ATOM   4802  CA  GLY A 346     -53.886  15.124 -29.557  1.00 19.42           C  
ATOM   4803  C   GLY A 346     -54.801  15.192 -30.783  1.00 21.64           C  
ATOM   4804  O   GLY A 346     -54.277  15.407 -31.872  1.00 20.51           O  
ATOM   4805  H   GLY A 346     -54.835  15.341 -27.680  1.00 19.52           H  
ATOM   4806  HA3 GLY A 346     -53.048  14.487 -29.831  1.00 19.42           H  
ATOM   4807  HA2 GLY A 346     -53.462  16.103 -29.352  1.00 19.42           H  
ATOM   4808  N   PHE A 347     -56.123  14.970 -30.646  1.00 20.27           N  
ATOM   4809  CA  PHE A 347     -57.050  14.829 -31.776  1.00 20.73           C  
ATOM   4810  C   PHE A 347     -57.207  16.105 -32.628  1.00 25.19           C  
ATOM   4811  O   PHE A 347     -57.337  15.984 -33.846  1.00 25.44           O  
ATOM   4812  CB  PHE A 347     -58.404  14.277 -31.279  1.00 23.06           C  
ATOM   4813  CG  PHE A 347     -59.345  13.802 -32.377  1.00 24.99           C  
ATOM   4814  CD1 PHE A 347     -59.223  12.490 -32.880  1.00 28.32           C  
ATOM   4815  CD2 PHE A 347     -60.220  14.700 -33.028  1.00 26.68           C  
ATOM   4816  CE1 PHE A 347     -60.008  12.073 -33.947  1.00 30.04           C  
ATOM   4817  CE2 PHE A 347     -60.980  14.272 -34.110  1.00 30.04           C  
ATOM   4818  CZ  PHE A 347     -60.879  12.962 -34.562  1.00 28.40           C  
ATOM   4819  H   PHE A 347     -56.503  14.787 -29.728  1.00 20.27           H  
ATOM   4820  HA  PHE A 347     -56.619  14.074 -32.435  1.00 20.73           H  
ATOM   4821  HB3 PHE A 347     -58.913  15.021 -30.664  1.00 23.06           H  
ATOM   4822  HB2 PHE A 347     -58.223  13.425 -30.620  1.00 23.06           H  
ATOM   4823  HD1 PHE A 347     -58.517  11.805 -32.436  1.00 28.32           H  
ATOM   4824  HD2 PHE A 347     -60.294  15.725 -32.694  1.00 26.68           H  
ATOM   4825  HE1 PHE A 347     -59.932  11.061 -34.312  1.00 30.04           H  
ATOM   4826  HE2 PHE A 347     -61.650  14.961 -34.602  1.00 30.04           H  
ATOM   4827  HZ  PHE A 347     -61.473  12.629 -35.400  1.00 28.40           H  
ATOM   4828  N   GLN A 348     -57.108  17.289 -32.004  1.00 21.11           N  
ATOM   4829  CA  GLN A 348     -57.172  18.586 -32.678  1.00 20.91           C  
ATOM   4830  C   GLN A 348     -55.876  18.902 -33.448  1.00 21.94           C  
ATOM   4831  O   GLN A 348     -55.954  19.533 -34.496  1.00 21.90           O  
ATOM   4832  CB  GLN A 348     -57.465  19.694 -31.637  1.00 23.09           C  
ATOM   4833  CG  GLN A 348     -56.359  19.935 -30.588  1.00 43.50           C  
ATOM   4834  CD  GLN A 348     -56.656  21.050 -29.592  1.00 64.05           C  
ATOM   4835  OE1 GLN A 348     -57.799  21.454 -29.402  1.00 58.59           O  
ATOM   4836  NE2 GLN A 348     -55.617  21.558 -28.940  1.00 43.88           N  
ATOM   4837  H   GLN A 348     -56.938  17.280 -31.012  1.00 21.11           H  
ATOM   4838  HA  GLN A 348     -57.991  18.562 -33.400  1.00 20.91           H  
ATOM   4839  HB3 GLN A 348     -58.405  19.470 -31.132  1.00 23.09           H  
ATOM   4840  HB2 GLN A 348     -57.639  20.630 -32.171  1.00 23.09           H  
ATOM   4841  HG3 GLN A 348     -55.438  20.216 -31.094  1.00 43.50           H  
ATOM   4842  HG2 GLN A 348     -56.167  19.023 -30.024  1.00 43.50           H  
ATOM   4843 HE22 GLN A 348     -55.763  22.299 -28.273  1.00 43.88           H  
ATOM   4844 HE21 GLN A 348     -54.683  21.203 -29.119  1.00 43.88           H  
ATOM   4845  N   GLU A 349     -54.708  18.447 -32.963  1.00 15.71           N  
ATOM   4846  CA  GLU A 349     -53.416  18.636 -33.623  1.00 14.60           C  
ATOM   4847  C   GLU A 349     -53.185  17.527 -34.662  1.00 18.09           C  
ATOM   4848  O   GLU A 349     -52.306  17.649 -35.514  1.00 17.45           O  
ATOM   4849  CB  GLU A 349     -52.251  18.517 -32.608  1.00 15.32           C  
ATOM   4850  CG  GLU A 349     -52.150  19.638 -31.544  1.00 14.57           C  
ATOM   4851  CD  GLU A 349     -52.934  19.410 -30.250  1.00 20.89           C  
ATOM   4852  OE1 GLU A 349     -53.656  18.395 -30.162  1.00 19.37           O  
ATOM   4853  OE2 GLU A 349     -52.798  20.260 -29.344  1.00 15.16           O1-
ATOM   4854  H   GLU A 349     -54.699  17.936 -32.093  1.00 15.71           H  
ATOM   4855  HA  GLU A 349     -53.383  19.605 -34.123  1.00 14.60           H  
ATOM   4856  HB3 GLU A 349     -51.312  18.540 -33.165  1.00 15.32           H  
ATOM   4857  HB2 GLU A 349     -52.267  17.532 -32.137  1.00 15.32           H  
ATOM   4858  HG3 GLU A 349     -52.431  20.597 -31.974  1.00 14.57           H  
ATOM   4859  HG2 GLU A 349     -51.105  19.756 -31.254  1.00 14.57           H  
ATOM   4860  N   ALA A 350     -53.967  16.440 -34.636  1.00 16.65           N  
ATOM   4861  CA  ALA A 350     -53.784  15.303 -35.536  1.00 17.36           C  
ATOM   4862  C   ALA A 350     -53.918  15.537 -37.061  1.00 22.35           C  
ATOM   4863  O   ALA A 350     -53.275  14.781 -37.788  1.00 23.66           O  
ATOM   4864  CB  ALA A 350     -54.641  14.122 -35.068  1.00 17.95           C  
ATOM   4865  H   ALA A 350     -54.730  16.369 -33.977  1.00 16.65           H  
ATOM   4866  HA  ALA A 350     -52.750  14.987 -35.390  1.00 17.36           H  
ATOM   4867  HB1 ALA A 350     -54.418  13.227 -35.646  1.00 17.95           H  
ATOM   4868  HB2 ALA A 350     -54.445  13.877 -34.024  1.00 17.95           H  
ATOM   4869  HB3 ALA A 350     -55.704  14.335 -35.170  1.00 17.95           H  
ATOM   4870  N   PRO A 351     -54.621  16.588 -37.558  1.00 18.58           N  
ATOM   4871  CA  PRO A 351     -54.529  16.975 -38.980  1.00 17.90           C  
ATOM   4872  C   PRO A 351     -53.158  17.564 -39.376  1.00 22.27           C  
ATOM   4873  O   PRO A 351     -52.774  17.432 -40.536  1.00 22.10           O  
ATOM   4874  CB  PRO A 351     -55.682  17.974 -39.192  1.00 18.86           C  
ATOM   4875  CG  PRO A 351     -56.563  17.872 -37.958  1.00 23.46           C  
ATOM   4876  CD  PRO A 351     -55.604  17.420 -36.873  1.00 19.08           C  
ATOM   4877  HA  PRO A 351     -54.720  16.090 -39.590  1.00 17.90           H  
ATOM   4878  HB3 PRO A 351     -56.260  17.760 -40.089  1.00 18.86           H  
ATOM   4879  HB2 PRO A 351     -55.297  18.986 -39.292  1.00 18.86           H  
ATOM   4880  HG3 PRO A 351     -57.328  17.113 -38.115  1.00 23.46           H  
ATOM   4881  HG2 PRO A 351     -57.071  18.803 -37.712  1.00 23.46           H  
ATOM   4882  HD2 PRO A 351     -55.088  18.287 -36.466  1.00 19.08           H  
ATOM   4883  HD3 PRO A 351     -56.136  16.906 -36.072  1.00 19.08           H  
ATOM   4884  N   LEU A 352     -52.427  18.152 -38.408  1.00 18.68           N  
ATOM   4885  CA  LEU A 352     -51.041  18.606 -38.571  1.00 16.61           C  
ATOM   4886  C   LEU A 352     -50.076  17.411 -38.700  1.00 16.41           C  
ATOM   4887  O   LEU A 352     -49.158  17.471 -39.516  1.00 14.17           O  
ATOM   4888  CB  LEU A 352     -50.599  19.515 -37.393  1.00 15.99           C  
ATOM   4889  CG  LEU A 352     -51.592  20.622 -36.960  1.00 18.25           C  
ATOM   4890  CD1 LEU A 352     -51.142  21.294 -35.646  1.00 19.33           C  
ATOM   4891  CD2 LEU A 352     -51.860  21.643 -38.081  1.00 17.73           C  
ATOM   4892  H   LEU A 352     -52.804  18.223 -37.473  1.00 18.68           H  
ATOM   4893  HA  LEU A 352     -50.985  19.182 -39.497  1.00 16.61           H  
ATOM   4894  HB3 LEU A 352     -49.644  19.979 -37.645  1.00 15.99           H  
ATOM   4895  HB2 LEU A 352     -50.381  18.891 -36.526  1.00 15.99           H  
ATOM   4896  HG  LEU A 352     -52.545  20.144 -36.731  1.00 18.25           H  
ATOM   4897 HD11 LEU A 352     -51.009  22.372 -35.736  1.00 19.33           H  
ATOM   4898 HD12 LEU A 352     -51.876  21.135 -34.857  1.00 19.33           H  
ATOM   4899 HD13 LEU A 352     -50.198  20.883 -35.291  1.00 19.33           H  
ATOM   4900 HD21 LEU A 352     -51.611  22.667 -37.802  1.00 17.73           H  
ATOM   4901 HD22 LEU A 352     -51.296  21.418 -38.986  1.00 17.73           H  
ATOM   4902 HD23 LEU A 352     -52.916  21.631 -38.344  1.00 17.73           H  
ATOM   4903  N   ALA A 353     -50.321  16.344 -37.915  1.00 13.58           N  
ATOM   4904  CA  ALA A 353     -49.572  15.084 -37.943  1.00 13.15           C  
ATOM   4905  C   ALA A 353     -49.792  14.264 -39.223  1.00 20.64           C  
ATOM   4906  O   ALA A 353     -48.865  13.582 -39.656  1.00 22.39           O  
ATOM   4907  CB  ALA A 353     -49.925  14.263 -36.696  1.00 12.85           C  
ATOM   4908  H   ALA A 353     -51.094  16.384 -37.266  1.00 13.58           H  
ATOM   4909  HA  ALA A 353     -48.510  15.326 -37.904  1.00 13.15           H  
ATOM   4910  HB1 ALA A 353     -49.275  13.393 -36.601  1.00 12.85           H  
ATOM   4911  HB2 ALA A 353     -49.805  14.857 -35.790  1.00 12.85           H  
ATOM   4912  HB3 ALA A 353     -50.954  13.906 -36.722  1.00 12.85           H  
ATOM   4913  N   TYR A 354     -50.983  14.393 -39.834  1.00 18.31           N  
ATOM   4914  CA  TYR A 354     -51.287  13.871 -41.165  1.00 18.48           C  
ATOM   4915  C   TYR A 354     -50.443  14.585 -42.240  1.00 20.31           C  
ATOM   4916  O   TYR A 354     -49.720  13.919 -42.979  1.00 19.41           O  
ATOM   4917  CB  TYR A 354     -52.811  13.968 -41.412  1.00 19.91           C  
ATOM   4918  CG  TYR A 354     -53.292  13.412 -42.741  1.00 23.55           C  
ATOM   4919  CD1 TYR A 354     -53.338  14.243 -43.878  1.00 24.67           C  
ATOM   4920  CD2 TYR A 354     -53.667  12.058 -42.853  1.00 24.99           C  
ATOM   4921  CE1 TYR A 354     -53.688  13.710 -45.130  1.00 26.06           C  
ATOM   4922  CE2 TYR A 354     -54.010  11.520 -44.106  1.00 24.17           C
[truncated: 667,557 more chars]
